# Supplementary material for: Genomic and Functional Analysis of Carbohydrate Esterases in the Maize Pathogen Exserohilum rostratum
Source: Microorganisms. 2025 Nov 13;13(11):2588. doi: 10.3390/microorganisms13112588 (PMC12654809; doi:10.3390/microorganisms13112588)
Supplement: Supplementary file 1 [file microorganisms-13-02588-s001.zip]

Archive with 5 entries (5 files):
- Figure S1. Sequence logo conserved motif of ErCE proteins. Figure S2. The numbers of predicted CAR.pptx
- Table S1. ErCE genomic, CDS, protein and promoter sequences.xlsx
- Table S2. Cis-acting regulatory elements are present in the ErCE gene promoter regions.xlsx
- Table S3. Gene ontology enrichment analysis of ErCE genes.xlsx
- Table S4. The primers used in this study.xlsx
