# Supplementary material for: Genomic and Functional Analysis of Carbohydrate Esterases in the Maize Pathogen Exserohilum rostratum
Source: Microorganisms. 2025 Nov 13;13(11):2588. doi: 10.3390/microorganisms13112588 (PMC12654809; doi:10.3390/microorganisms13112588)
Supplement: Supplementary file 1 [file microorganisms-13-02588-s001.zip › Table S1. ErCE genomic, CDS, protein and promoter sequences.xlsx]

## Sheet: Sheet1
Table S1. ErCE genomic, CDS, protein and promoter sequences
Gene Name	Gene ID	Genomic sequence	CDS sequence	Protein sequence	Promoter sequence
ErCE1	gene00052	CGATGACAGGTCATCACAAGGAAACTATGCCCAAGCTGGTCTGATGGTTGGCTGGCTCGCAATCTACTATCTAACCGTTGGACCAATATGTTACGCCATCATCACCGAGGTATCCTCAACTCGATTACGTAGCAAGAGTGTTTGCCTAAGCCGCATAGTCTACTACATCGCGCAGATCATCAGCAATGTCGTCAACCCTTATATGCTCAACCCAACAGCTGGTGACTGGAAGGGAAAAACAGGATTTTTCTGGGGTGGCTTTGCATTCCTTTTCTTTATCTGGACCTTTTTCCGCCTACCTGAGACCAAAGGACGCACTTTCGAGGAGATCGACATATTGTTCGCACAAGGTGTCCGGGCTAGGGACTTCAAGAACCATGAGGTAAATGCATACACCGA…	ATGCCTGCGGCTATCGATATACTCAAAACTTCTGTTGGCACAGCCTTCGGCTTGGCTGGTGTTTATACAATATTCGTCTCGCTCCTTACCATCCCAACACTTCAGGACCATGTCATTTTCCTGCATCGGGTCATTCGTACCTGGGGCCAGGATATCAACATACCTGAACAATGGGGATTCCTACGCAACCAAGTCACGCCTTTTCATCTCAAGACGCCGGATGGAGAGACACTGCATGCATGGCACATATTGCCACTAGAGACGTATCGGCAACACCAAACCCAGCTTCGTGCGGAACCGACGGGCCTGTGTACAAACATTGAAGAAAGGCTTTCTTTCAAGCTACTCAAAGATGAGCCTAATGCGCAAGTAGTCATTTACCTTCACGGTGCAGCGGGT…	MPAAIDILKTSVGTAFGLAGVYTIFVSLLTIPTLQDHVIFLHRVIRTWGQDINIPEQWGFLRNQVTPFHLKTPDGETLHAWHILPLETYRQHQTQLRAEPTGLCTNIEERLSFKLLKDEPNAQVVIYLHGAAGTLGSGWRPQSYRALSATSTNVHVLAIDYRGFGTSTGWPSEAGLLTDALALVDLATKTAGIPTERIAVFAQSMGTAVAISLTHHLALQSPPVALAGVVLVAPFADVESLTKTCKVVRTVPLLSPLAPFPPIMRLLHSFIKTKFPSKERLASLIQRLDSTEAKGRNCMYDITLIHAEDDFDIPWSHSDVLFWHAVNATLESPSYLTFKDLEKIKAKDKMPLGAEGWEWEWKGKNGIIREQIVKHGSHDRIMSYPVVSLAISRVFHRE	CTCAGCTAGACTCAATCAAGCAAAAGGTCGCGATGATGGTCCATACCAACGATCTGGAAGTGTCCCTTAGCAAGGATACGTCTTACTTCCAATGCTTCAAGGGCATAGACCTGCGTCGTACCGAGATTGCTTGTATGGCTTTTGCCGCTCAGCCCCTCTGCGGCTCAGCTATGGGCGGCACCCCAACATACTTCTTCGTTCAGGCCGGTCTTCCCAACAGCATTTCTTTCAAAATGTCTATTGGTGGTCTGGGCATTGCATCAATTGGCACGATCGTATCCTGGTTTCTCATGTCCTACTGCGGCCGTCGAACCATCTACCTTTGGGGCTTAGGTGGACTTACTGCGATTCTCGTAACTGTCGGCGCTATAAGTGCTGGCGATGACAGGTCATCACAAG…
ErCE2	gene00100	CGGGGTCCTCGTCGCCCTTTGTCTCTTTGACACCCTTATACGGGCGGCCGGCGTACAGCATGTAGCCCTTCTCCTCGATGGTGCCGGCCTTTTCGTCAGCCTCGGCTCGGCCCTGGCCGAAGGCACCCGTCTCGAGCTGGCCCTGGACGGCAATGGGCCTGTTGCCGCGGAAGCGCTTGCGCATATCAATCATGCCCTTTTTGCACTCGGCATAGCCCTTCTGCAGCTGCTGGCACTGGGTGGGGAGCGTGTACTTGAGGGGCGGGCGGAGACACTCGCCGGGAGAGTGCCGCTCGACCATGATGCAGTCGCTGTTTTGGAGGCAAAAGGCCAAAGCGGCGCCTGGAGGGGTCAATGATTAGCTGCCAGGATCTTCCAGGCGAAGGGGATAGGGATAGG…	ATGGCGCTCCATATTCCTTTTCTCTCGCGGCTGCACCTCCGCGAGTATTTTGCCTTGCTTCTGTCCATCAATCTTGTTATTCTCGAGTCGTTCATCGCCGTCATCACTCTCGCCCTCCCGACCCCCATCATCAACTTCTGCTACCGCGTAACGCGCCGCCTCTTCAACTCGCTGTCGTCATCGTCCGCCAAGCGCTCGCGTGACAAGAAAAAGGGCGTCTGGAGTGCCGTTGCGAACGCCTCGGACTTTGCGGAGCTATGCGAACTCTACGGCTACACGTGCGAGGAGCACATTGTGCAGACGGGCGATGGATATCTGCTGGGCCTGCACCGGCTGGGCTGGAAAAAGGGCGAGGAAAATGTGCGGGTCAACGGCGGCGACTCCTCCAAGGGCATCCGC…	MALHIPFLSRLHLREYFALLLSINLVILESFIAVITLALPTPIINFCYRVTRRLFNSLSSSSAKRSRDKKKGVWSAVANASDFAELCELYGYTCEEHIVQTGDGYLLGLHRLGWKKGEENVRVNGGDSSKGIRKKVVYMHHGLMMNSEVWVCMTDKERCLPFELVERGYDVWLGNNRGNKYSKKSIHAPPTSSKFWNFSMDQFAFHDIPDSIAYILETTHQPSLSYIGFSQGTAQAFATLSIHPTLNDKVDVFIALAPAMSPKGVASGIVDSFVKASPDILYLAFGRKSILPSTTMWVSILYPPIFIRLIDKSLAFLFGWTAANISQEQKLAAYPHLYSYTSTKSVVHWFQIIRNGTFQMYDDDAPNPITSNRSKYYKVAKFPTKNIKTPIVLVYGGSD…	GCAAAAGGCCAAAGCGGCGCCTGGAGGGGTCAATGATTAGCTGCCAGGATCTTCCAGGCGAAGGGGATAGGGATAGGGATGGGAATAGGAGCGCGCAAAAGGGCCGCCATACGGATGTCTTTGCACGACTGCGGCATCGTGTCGCGGTCGGGATCGAGTGCGGGAGAAGCGGAATGGAGCAGCGCAAACGCGTGTCTGGCGGCGCATGCGACGACGTGGAGGGGGGATATTTAGTGGAGCAGTGCAGAGCTGGCGGCCGCCCGTTGGTGCCAAGTCTGCCGGCCCTCGACAAGCGAATCGGGCCCAGCCACAGGCGGCCGTTGGACGTGCCCGGCAGCGCAATCACATGTCAGCGAACACGTCGGTTTTGCAGTTGCTGCAGCTGCTGCAGGATCCAGA…
ErCE3	gene00197	CCAAGCACTGGCACCTGCCGAAGGAGAAGAGCAGACAGAAGACGAGGTGCCGCCAGCGCCAGCTGCTGAAGAGGAGGACCAAGGCCCTACGGCCACTTCAATCTACGAGGAGACGATCCGTAACCCAGAGTCCGACTACGCCCTATCAAGCCTATCGAAACAAACAAATGGCCTCGAGCTCTCAAGCAAAGACCCACAAGCATTCCTCGCTGAGCAAGCCACCCTACTGGAGACTCTTCGGCGAGAAGATGAAAGCGAGGCTGCTGCCAAAGCTGCACGTAAAGACCAGGACCCAGCATCTCGAGTGTGGACCGATGATGCGTCCGGAGTCGTCGAGGAACATATTGGTCCTGTTCAGTTCAACATGGGTGGTATTCAAGTCAACGCTGATGAGATGGT…	ATGGCTACATCGTCAGCAGTAATCATGGCTCATCTAACCCGCGAAGAAGTCCTCAAGTCGGGCGAAGTCGACCCAGAATACAGAAAGGCATTTGAAGCCCGCCCTTTTGAAATAAAAGGGCCAGACATGGACACAGCCCGCACAAGCCGCGCCGCCCATCTGGAGAAGCTTCGCCATTTATATCCCATTCCTGGCCCGATCCCCGAGCAAGTCAAAGAATCGATTCACGAGGTACCGACGCAGGACGGGGCAACCATTCGTGTCAAAGTATACGAGCCGGTTTCCGGGCCACCCGAGGGGGGCAGCCCGCTGATTATGATGTACCACGAAGGCGGGTGGTGCATGGGCGATCTCACGGATGAAGATATGAATTGCAGGATGTTTGCGCGAGACCTGGGG…	MATSSAVIMAHLTREEVLKSGEVDPEYRKAFEARPFEIKGPDMDTARTSRAAHLEKLRHLYPIPGPIPEQVKESIHEVPTQDGATIRVKVYEPVSGPPEGGSPLIMMYHEGGWCMGDLTDEDMNCRMFARDLGAVCANVEYRLAPEHPFPVGINDSWDALVWSIKNSELLSATPTRGLIVGGASAGGGTAAVLAVMARDRSLDPPITGQFLSVPVIMPEENVPPHLAHLYQSRNQNTNDPIIKGLKSGALEAVYQPDPKSTLWDPFNHPDGHEGVAKAFFQVSGLDPLRDEAVLYDWKLRKSGVLTRFELYAGYGHMFWTNWPELDKSKKFVQDTLMGVKWLLEK	CTGCACGTAAAGACCAGGACCCAGCATCTCGAGTGTGGACCGATGATGCGTCCGGAGTCGTCGAGGAACATATTGGTCCTGTTCAGTTCAACATGGGTGGTATTCAAGTCAACGCTGATGAGATGGTCAAGCGACTACAGGTGAGACTGCCTGAACCCCGCAATGCAATATTTTAACCAATACTGACTTTTCTTAGGACCGCCAGGCCAACCGATTGGATGAGCCCGAAACACCACCACCCAAAGCACAGGATACCAACATCAATGACAACGAGAAGCTCCGCTCCTTCTTCTCAAGCCTTGTAAACAAAGCCCCTTCCAACAGCCCACGGGGCTCATGAGCGCGTGGTCAAAGGCCCGTGCTTCCGCGCCCGACTGCATTTGCCATGCACTCTTGATC…
ErCE4	gene00211	CTTATTTCAAATCAACCACCCGTAAGACACGATAATACCGAGAAGCCTCTCTTTCTCAAATATTCTTTTCCTTCCCCTAAGCCCAACCCGATACAACGATCTAAGCAAGCTTCCCCTCCTTAATCAACCGACTCAGCGTCTCATTCTTCACCGTCCACTCCCCAAACTCACTGTCATACTTTCCCACTAGCAAATCACTCACCATCCTTCCAAACACCACTTCCCCCCAAGGGTTCAAATGCGTTCGATCTTTCCCTGTCGTTCCATTCTCACCCCAGTTGTACGTGTCAGCACCTTTTTGGCCAATCGCGTTAACATAGTCGGTTGACGCTTTATTCAGGTCAATATAGTGCAAGGATCCAGCACTTGCGACATCAATAGTAAGCGCGCTTTCTTTGG…	ATGCGGTTCACACTGCTCTCGTTTCTTCCCCTTTCGCTCGCAGCACCAACTGCTTTCGACAATGCAGCCACAAAACCCATATACTGGCTTTTAGCCGGCGACTCAACGACTGCTACCGGGGGCGGCTGGGGCGATGAGTTTCTCTCCAAGACCGTTGCGCCAGGCTCATCAGGTACCAACTACGGACACAGCGGCGCAACAACAGCATCGTTCCGCGCTGGCGGCGATTGGGCCAAAGTAATCAAAGACATTTCGACGTACAAAGGCGGCTATAGAGTCTATGTCACTATCCAGTTTGGCCACAACGATCAAAAAGAAACTTCAGGCGTCTCACCAGCACAGTACCGCCAGAACCTCGCAGTCTTTGCTTCTGAGGTGAAAAATTCAGGCGCTACGCCC…	MRFTLLSFLPLSLAAPTAFDNAATKPIYWLLAGDSTTATGGGWGDEFLSKTVAPGSSGTNYGHSGATTASFRAGGDWAKVIKDISTYKGGYRVYVTIQFGHNDQKETSGVSPAQYRQNLAVFASEVKNSGATPILVTPLTRRTFNTTTKRVIENLSKESALTIDVASAGSLHYIDLNKASTDYVNAIGQKGADTYNWGENGTTGKDRTHLNPWGEVVFGRMVSDLLVGKYDSEFGEWTVKNETLSRLIKEGKLA	CAACCACAAAGGCGGCAAGTATCATACAGCCCTAACTGCAGCATCTTACTTCAATCGTTTGGATGTGGTCTCTAAGTTGTTAGATGCCGGGGCAGACTTTCGGGTACAAGGAGGACGGTATCGGAGTGCCATTGCTGCAGCTTCAATTCGGGGCAACAAGGTTATCCTGGACCGGTACTTGTCCATGAAACCCCCAGACCACTTGCTAGATGAAGCACTCGTCGAAGCCTGTGCCTACCGTCAATCAGCCTGTGTGGATGCATTGCTCAAAGCAGGGGCCAACGTCAATGCTCGTCATCCAATTCGTGGATCCGCACCAGACACAATGGATGCTCCTGAAGAAGAAGATGTCAATTCTGATGTTGAGGAAATGGATATTGATTCTGATAGCGAAACAGA…
ErCE5	gene00511	ATCTTAGAATCTGCGAACTCACTGAATATGGCTACACAAGAACCTCCCACTGAAAGGAGCAGGAAGCTATTTCAAGCTTCATTTGATGTTTACGATGACTCTATTGCTGCGAAATCTCGACTTTGGACCACCAAAAATCACTCTCCTCCTTGGCCCACTCGTCTTCCACCATCAATGCAAGTTCTCCAACGTCCTTGCCACCAATTAATTCAGTGTTGTCCTTTCCAAAAACCATGATTTTGGGGTTCTTTCTCTCGTAGTTCTTCCATTCAGGTCTATAGCTATACAGACCACCCAGTGCATTGGGATCGCCCATGCAGATAAAGCTTGTAGTGTAGGCGTGCAGTATACCCGACAACTCATCTTGAGACTTCAGTTTGTCGCAAATAGCTGAATCTC…	ATGACCGGAGGTCTTCTGCATAAAATGGCAAACGCAGATGTTGGAAGCTTCGGCATTTATTCTGCCGCCGGTTTCAATGAGCCGTTGATAGTACCATCGGAAGAGTACATTGCGCGCACTGCTATGAGCAACCTACAAACTTCACCAAGGGTTTCAGATGACAACTACCCAAGTTTCATTCCCAATGTCGTCACCCAGGGTGCAGCTTCCGCAAGGAACGGTGAACGCCGGTTCCGACCACCAGAAAAAGTAGGAAAGAGTCAGGAGACCATAAATGCAACGAGATTCGGTCCTAGGGCGCCAGCGCAGCAGCTCATGACCATTGGACCAAAGCTGGAGGAAAGCGAAGACTGCTTAACTGCGAATGTATTTCGGCAAGCGGGCCAGGATCCATCCAAA…	MTGGLLHKMANADVGSFGIYSAAGFNEPLIVPSEEYIARTAMSNLQTSPRVSDDNYPSFIPNVVTQGAASARNGERRFRPPEKVGKSQETINATRFGPRAPAQQLMTIGPKLEESEDCLTANVFRQAGQDPSKPVPVAVYFHAGAFNRGNAAMHDTASMVGWSEQPFVAVSFGYRIGALGFLPSKLSAKEGVLNLGLKDQICLLDWVEENIGHFGGNKDCVTLIGLSAGAHSIGHLLLNYEEGKAPKFHRVVIQSGAPTSRAVRQPDAKIHEEQFQDFLKEVECPPSVPESEIFSYLRNLPISTITKAQTRVFQKYNPSLRWAFQPVIDNETIRGRPIDIWRSGNWHKVPIMTGFQGNEGSLYVNRKMSKSSEFLQFWKLLLPQLSDEDIETINQLYPD…	CAAGAACCTCATGGCCGCGAAGCCCGCGAAGTTATTTGTCGCAGCCGCAATCAGCATGACGGAGCCCCAGCAAAAGCAGTATATCGACACCACGCGTGCAGTCGGAAAATGCTGCGCAAGGTATGCAGACGGCCACTCAGCCACCAAGTACGCAAAGTAGAAGATGGATCCTAGCCAGGAATACTGCTCTCCGGTGATGCCCGTTGTTTCGAAAAGGTCAAACACAGCTGCGTAACTGGTGGCTTGCTTATCGATGTACTGGAGGAAGAACGTCCCGCACAAGAGGGGAAGAAGGCGTAGATCGACTTTTCGAGAGACACGCTTGTTGGCTTCGGTATCATCCAGCAGCTCTGCAATGTATTCCGGTGTAATGTTGTGTTGTCTCAGGTAGATAGTGGC…
ErCE6	gene00722	TACGTTGATAGAGTTCATGTCATTGAACGCAAGGGCTACAAAGACCGTTTCAAGATTGTTGGAACTGTTGAATTAGGAAAAGAGTAGCATGCACCCTACATCAGTGCTTAGCAAAGAAATCTCTCAATTGCTCGTCCAGCCACTTGACGTCCTCTGTTGACTGTCCTGGTCCGCCGGCCCTGTTGATAAGTCAGTTACGAGCACACAACTGCTTCTTAGTTGTTCAACTCACCAATGCCCCCAGATGGATGGGAAGACCTTCAAAGTTCCCATACCCGGACTCATGTTTTGGACCTCAATCTCAGAATCTTCGGGTGGAAAGTAGAGATCTGTCTTCGCAGGAAGAACCAGCGTCTTGGCCTTGATGCCTTTCATGGCCTTCTCAAAGTCACCGTTGTA…	ATGTCGTCGGATAGCGACTATCAGACTTACAAGCTAGGCAACTTCAAGCTCAAATCCGGAGGAGAGATACCAGATGCTTTCATAGCATACAAGACGTTAGGTGACCCATCGCTCCCAGCCGTCATCTATCCAACATGGTATTCCGGAACGATATCCGACAATCTCTGGCTCACAGGCTCGGACAAGACGCTTGACCCTTCCAAGTACTACATCATCATGCCAGCTCTCTTCGGCAATGGCCAATCCTCTTCGCCATCAAACATGCCAGATCTACGCCCCTTCCCTGAGGTGCTGTTCTACGACAACGTGCGCGCGCAACACGAGCTCGTGACCAAGCATCTAGGTATTAAACATGCTCGCGCAGTCCTTGGATGGTCCATGGGCGCGGGTCAGACGTAC…	MSSDSDYQTYKLGNFKLKSGGEIPDAFIAYKTLGDPSLPAVIYPTWYSGTISDNLWLTGSDKTLDPSKYYIIMPALFGNGQSSSPSNMPDLRPFPEVLFYDNVRAQHELVTKHLGIKHARAVLGWSMGAGQTYQWATQFPDFMDIAVPFCGSAKTSLHNQVFLEGVKSSLYAALGTSSAGVSKPDLYTASGKKVTFSSETREAGLKALGRVYAGWGFSQAFYREKLYESAPKLGFKNLDDFLVNFWESWALSKDPENMLVMAHTWQAGDCSQQEPYNGDFEKAMKGIKAKTLVLPAKTDLYFPPEDSEIEVQNMSPGMGTLKVFPSIWGHWAGGPGQSTEDVKWLDEQLRDFFAKH	ACTCCATCTTGATAATGGGCACGAAGGCATCTTCGACAGGCACGAACTCGTTGATGTCGTCGACGTTGGACATTTCCCGGAAAGTGGGCGGGAAAGTTTCGAAGAACTCATGGATGGTCACGAATTTGGGCGCGACAACGAGCGTGTCGATATCGGATGAGGGGCCATGGACGCCGAGAGCGTAACTGCCGAATGTGAAGATCTTGCCGCCTGCGGCATCGAGGACGGATTGTTGCACACCCTTTTGTTTGCCGACGCGACGGATGAACTCTTCGACGACTTTTTGAATGTGATCGATGACTTCCTCCCTGTATCACGTCAGTCCAGCGCTGCCAGGCACCAAACAGCCCACGTACCTTCTGCGGTTGCCCTCGGGCGTCTCAAACACATTTTCCGCCT…
ErCE7	gene00901	AAGGTTTTTGGAGGGGTTTCCAACAGGCGTTTGGGGTGGAGTAGTAGAGAATCATAAACCCATTGCGGTCTTGATGTTTTTCAGCTGCGACAATGGCCATTTAAAGTCCGAACCACTTCAGGTCCTCATCGGCGTGTACGGGTACGGTGTGGCCTACGTTCACCGCACTGTATCCGACAAGCTTGGTGCCATCACCGTAGACCATCTTCGTGTATCCATTCTGTGGGGAGTTGGTAACGTTCTGTGAGAATGACACTCCAAGCAAATCGCTCCACTGCTTCAACTGCTCGGCCAAGTTGGCGTATCTGACGATGTTGTCGGCAGTTCCGTGCCAGGTCATCATGCGAGGGTAGGGACCACTGTAGCTTGGGAACATGGCACGGGCTTGGTCACCCCATT…	ATGCGTTACACAACCACTCTGCTCGGCAGCATCGCCGCCATCACTGCAACCGTCAATGGTGCACTCACGACCGTTAGCAACTTTGGAGCCAACCCCAGGAATCTCCAGATGAACATTTGGGTTCCTTCAAAGTTGGCGACGAACCCAGCCATCATTCTTGCCTTGCACCCATGTGGAGGCAGTGGCCAAGGGTACTCTCAACAAACGGGATATGGCCGACTAGCAGACCAAAAGGGATTCATTGTCATCTTCCCGTCCACTAGGAATGACAACAACTGCTGGGAAGTCAACACCGCAGCCGGCCTTTCTCATGGCCAAAACGGCGACAACGCTGTCCTGAACAACATGATCCAATACGCCATCAAGACGTACTCAGCCGACCCCAACAAGGTTTTCGTC…	MRYTTTLLGSIAAITATVNGALTTVSNFGANPRNLQMNIWVPSKLATNPAIILALHPCGGSGQGYSQQTGYGRLADQKGFIVIFPSTRNDNNCWEVNTAAGLSHGQNGDNAVLNNMIQYAIKTYSADPNKVFVTGSSSGCMMTNVMMATYPDVVKAGTCYSGVAAGCLAGSPGASPGSADPRCANGQIQKSAKQWGDQARAMFPSYSGPYPRMMTWHGTADNIVRYANLAEQLKQWSDLLGVSFSQNVTNSPQNGYTKMVYGDGTKLVGYSAVNVGHTVPVHADEDLKWFGL	GACTTTTTGGTCATAAAACTTCCACTAGTAAGACTGTTGCGATCTTGGATGACTCTTACACCCTCGTTGTTCTATAGGCAAGACATCTAGAAATTTATCAAATGGTACGATACGCTGTCTGATAAGAGAAAGATGTCTCTACCTGCATCGTTCGAGACTGAACGGGACGGCACGTATTACTAGGATAATACGGTAGTAAATCTCTCCCCTCGTATTCTTGATGTTTTTGTAGTCTAAGCTCACAATAAGTCTATAGCGAAATGCCTAATGCAGAATAGGGCGCTTGAGTGCCTCACCGTTGTTACACTTCTCAAAATCACGATATCTTGCATTGTTCTTACTTACTTGGTTTCCAAATCGTGAAAGCTTGGGGGGTCTGGATTGATTATAACAATATCC…
ErCE8	gene01208	TGGTTTTTTTTGAACATAGTTGCCGCTGTCGTTATCGCTGTCGGCGTCGCCGTAGCCATTGCTGGCGTTGAACCGTGTTGCTCATGGCTCCAGAGGCTGTCATGTTAGCAAGCACTCGACGACTGAAGTGGTAACGATAGGCCCGAAATGAGGGCGCGGTGTTTTATCATCACTATCGCTATCGGGAGTGGAGCACGAAAGGGGGGCCAGTGAGAGGCGCGATGAATGTCTACGGTGCTCGCGTTGTTTGTCTTGGGAGAAGAGACGTGTGGAGAGTGGTGGAGGTGCAGGTGGGCAGGTTACGCGTGCACGTGAGTCATGCTGGCCGGGACAAGCCAATGCGGCGCTCCGACGTCGCCCGGCGCCAAGCGCGCGCGCTCCCAAGGCGGGCAGGGACAG…	ATGATACCCCGGACGGCCCTATCGGCGCTTCTGTATGCGACCGCTGCTCTCGCAGTGTGCACCAAGCTCGAAGACTGCCCGCAGTTTGAGCCTCTCAAGACCGACGAGTGCCAGCCCTTCCACCACTTCCTCGCTCGCGGCTCCACCTCGCCCTACCCTGGCCACGTAATCGAGACGGTCGGCAAGATCTGCAATGCCCTCAACACCAAGGAAAATCCAAAGGCCTGTGGCTACGAAGATGTGCAGTACTGGGCCATGAATGGCGGCGAGAGATGGTGTATATCATCGCACGAGGGTGCTGTCAACGGCGCGGCGCAGATGAGAAACTATACAGAGCGGTGCCCTGACAGTCATCTGATTGTTATGGGATTCAGTCAAGGTGGCAGCGTTATGCTCGAC…	MIPRTALSALLYATAALAVCTKLEDCPQFEPLKTDECQPFHHFLARGSTSPYPGHVIETVGKICNALNTKENPKACGYEDVQYWAMNGGERWCISSHEGAVNGAAQMRNYTERCPDSHLIVMGFSQGGSVMLDVLGGGGGPLWGCDQASNPAMNITSPPGSKVAAALVFGPTRRSANQTWTRGGGEVSDGGAPRTPEQNAGLKPYADAGILREYCQPGDPICAPHTDNKDMSKHLDYFEKYSDEAANWVIDLARKAERKDETSGAKSMLHQTISHPIANVFILIFVLCLLYFAVRKFAVWKTTRFPMYSRVDTAETV	CAGAAAACATCCAAGACGGGTGAACGATGTAACGGCGCCCAAGTCGTTGGACGATGGTTACCCGATTCAGCAGCTTCTTGATACCCCATCCCGTGGCAGTGGAGAAATGCAGCGGCAGTCGCGTGAGAAAGGTACAGGAAATGGGACGGTCCACATCCGAAACGATACGCGGGATAAATCTGGGTCCGGAGCATCCTTTCATCATTCTGGGGGAGTGTAGTCAGGTACACAGGTCAGGCACATAGGGGTGCATCTTGGGGTCGCATTGGATAGACAAGATGTGGTATTCGGAGTATGTAGTCGCGTAGGATATGGTTTTTTTTGAACATAGTTGCCGCTGTCGTTATCGCTGTCGGCGTCGCCGTAGCCATTGCTGGCGTTGAACCGTGTTGCTCATGG…
ErCE9	gene01233	ACTTTTTATCGTCCTGAGCTTTCTCGTGAGCTCCTCTCGCATTAGCGGTCTAATTTACTACCAATATGCTACTAGTACAAAGAAAAAACAGATTATGGCTCTACTGCTGCTGCAGGTTGAGCATCCTCCTCGCGTGGAACCCCCGAGCAAGTATCCTGCCGACGAGGGATTGCGACTGGCTGGCGGCCATGATAGCCTTGGAGGTAGGGCTAAGAAACTTGGCCGCCATCTTCTGGATGCCAGTGGAGGTGTTGGGGTGCTCGCCGTCATCGGTGTCCTTGACGGCGTCGAAGCCAGCGAAGTTGTCGACGAGCACAACGGGGCTCTGGGCGTTGCTTTTTCCAGGGACGTAGGTTGCAAGCGCATTGTTGAGGTCGACTATGCCCTGAACAGCGGCAG…	ATGGTCAAGTTCGGTGCCCTCGCCCTCGGGCTTCTCAGCCTGGCTACTCAAGCCTGCGCACAAAAGACCGTCAGGGTCATGCCCTTTGGCGCCTCCATTGTCTCACGATGCTGGCGTGCCGACCTCCAAACCCAATTGCGGGCTGCAGGCGTAACCAACTTCGACTTCGTCGGTAGCCAAGTTAGCAAATGCGGTGGCACCAACATCGACCAAGACCACGAGGGCCACCCTGGATCCCTGGCAACCGACTACGCAAAGAACGGCAACCTATCTGGCTGGCTCGACAAGAACCCCGCCGATGTTATCCTCATGCTCGTCGGCACAAACGACGTCCTCATCGGCAAGAAGCCTATCGCTGAGATCCTCGCCGCCTACGACACCCTGATCGCGCAAATGCGC…	MVKFGALALGLLSLATQACAQKTVRVMPFGASIVSRCWRADLQTQLRAAGVTNFDFVGSQVSKCGGTNIDQDHEGHPGSLATDYAKNGNLSGWLDKNPADVILMLVGTNDVLIGKKPIAEILAAYDTLIAQMRTKNPKMQIVVSNLLPLDPARFPAAAVQGIVDLNNALATYVPGKSNAQSPVVLVDNFAGFDAVKDTDDGEHPNTSTGIQKMAAKFLSPTSKAIMAASQSQSLVGRILARGFHARRMLNLQQQ	TACGTCAGCCCCGCTCGCTTGATATCAAGCAGCCATACTGACAGCCTTTAGCATCTACAAGCCCGCCAAGACAGCCACACAGTCCGGAGACTGGACCTCATCACACTGGCTGATGGACTGGGACGTCCTCCCCAAGGGTCACCGATGGGAGAACCCCCTCATGGGCTGGCAGTCATCCGCCGACTACATGAACGGCCAACGGTTACAGTTCAAGACCAAGGAGGACGCCATCAACTTTGCTAACAAGCAAGGTTACGAGTACTTTGTCCAGGAGCCCAACAAGCGAAAGTTTGCTCCCAAGGCCTATGCCAACCTCTTTACTCACAGCCCCAAGAAGCTCAAGGTCATCTTGACCAAGTAAGAGGTGGATTCGGCAGGCGAGAGAGATGGCAGATGTCT…
ErCE10	gene01648	GCCAACACTCTCATGCTTGGCCCCTCTCCCGAGCACTCGGTGAGCCCATGGATACCATACATACATATGCCCTCTGCACACACCAGCATCTGGACCCCGAGGAACGTCCTTTGTGCTCAACATAGTACTATGAGCATATTATGTGCGCTGCGATCGGGCATTCCGCCACATTAGGAGGCGACGGCGACTTGCTGCGCGAAGGCGAACACGAAGAAGCAACCGTATGGGGTTACATCTAGGCCGATCGGGGCAGGTATAGATGACAATCTGCTGACGATATGGCGAAAGACATTAGGCGCACAACAGGCCCTAGCCAGACCGAGGTTACGTAGAAAATCCAGGCGTCCCCAGCCTCGTTGTTCTGTCGGGATGCATCGAAGCGATAGGACAGGGCCGTAG…	ATGGCTCGTTACCTCAGTGTTGCCGCAGCATTGGCTGCTACTGGAGCCTGTGCTCTCACACCCGAGCTTCTCCTCAGCACCGTTCGTCGCGGTGCTGCTGACCCCAGCCCGGATGGCTCAGTCGCCCTGTTCTCGTACTCGCAGTACTCTTTCGAGAAGCACAAGGGCAGCTCGGGCATGAACCTGATCGACCTCACCACCGGCGAGGTTACCGATTCAGGCCTCGATGCTAGCGCCATCAACGAAGTTGCATGGATTCCCGGTAGCAAGACCGGTATCATCTACATCAATGGTACCAACGAGGAGATCCCCGGCGGTGTTACCATTTGGGTCGGCGACATCAAGCACCCAAACACGAGCACCATGGTTGCTTCTTTGGACGCACCATACTCCGGATTG…	MARYLSVAAALAATGACALTPELLLSTVRRGAADPSPDGSVALFSYSQYSFEKHKGSSGMNLIDLTTGEVTDSGLDASAINEVAWIPGSKTGIIYINGTNEEIPGGVTIWVGDIKHPNTSTMVASLDAPYSGLRVANTSTGDMHFLVNCMAYPNGTAVNPETEVKPHSTARYYSDIYARHWDTWLTKNRYQLFAGTLSANKSYALSGAGMRNLQKNINFTTTQPETPIQPFGDSSDYAISPDGSMYAFVSKAPQLNKANYTASYAYVGAFASDEAPVAINGPDSEMFKAGHQGASGQPSFSKDSSKLAYIQQDEDYYESDRWQLYTVDVAAKGQGVAVSNWKSLSAGFDRWVQGPLTWSHDSSSIYATAEDHARVKIYNFPCTADDKFVPEPMTSNTSV…	ACCACACGGCAGGGTGCCTATGATGCCATGTCCAGCCGTACAGCCAACGAGAAGCAGCGTCACATCCAGGTACCGATCCCGGCGCGCCGTAGACCCCGCTGGCAAAATGTCGTGGTGCAGGGGACTCCAGGGACGCAGCAGCTCAGCTCAATACACATATAGCCCGACTGTCCTGCATGTCCTTTTTCCGACCATCGACCTCGTCCAATTGAGCTTTCACGAAGCTGGTCGCATACACCATGGCTCGTTACCTCAGTGTTGCCGCAGCATTGGCTGCTACTGGAGCCTGTGCTCTCACACCCGAGTGCGTATCTCTCTGCAAACATATTTTGCACGGCAATGAGTATTAACAAACCTACAGGCTTCTCCTCAGCACCGTTCGTCGCGGTGCTGCTGACC…
ErCE11	gene01724	CTAACGGTATGAGGCATGTAAACCAACTAAATATGGTAGGCCATTAAGCGGATGCGTGAACAGACAGAGATGGCTTTTTTGAGGATCGTTCATGGTTGCATGCCAATCTGCGATGGGATTGTAGGAATGAAAGAGTAGCATTCATTGCGAAAACCGATTCAGCGCACCCTCCGGGCCAGGTGACCAACTAGCCTGTCGCAACACCGCGCGCTCGCGTCCTCATCACCTACATCGCGCTCCCCAAATCACAACAGCATCGAGCTCCCTGTTGCTAAAAGAACACATCTCTTCTCATTCTTTTTTTTTTCGCGCGGCATATGTCAGCGCGCCGTCTCGTGGTGACAAGGGTTTCTCGGGCCGGTTGCTTCGGATGAGACTTTCGGGAGTGTCAGAGCAACA…	ATGCGTTTGGCGGTCATATGCGCTAGCCTGCTTCAGGCGTGCGCGGCGGTATCGACAGTGCACCGAAAAGCGTGCCAGCACCCTACCCAGAAGCCTCTAGATGGGTGTCCAAAGAACACGCTGCTTGTCGGGCCAGGAAGTAACTTTACGACCATTCAGTCTGCGGTACTGAGTCTACCAAACAACACAACGCCTTACCATATCCTGGTCCTTCCCGGAAACTACACGGAGCAAGTCAATGTTACGCGTCCTGGACCAGTCTACCTCTTTGGACAAACCGCATTTCCGACGGACCAATCCAAAAACACAGTCAATGTCATTTGGAGAAACGCCACTGGAGCTGGTCTATCTACCCTAGACAACGCATACACCTCCGTCCTCACCGTCGCCCCAACATTC…	MRLAVICASLLQACAAVSTVHRKACQHPTQKPLDGCPKNTLLVGPGSNFTTIQSAVLSLPNNTTPYHILVLPGNYTEQVNVTRPGPVYLFGQTAFPTDQSKNTVNVIWRNATGAGLSTLDNAYTSVLTVAPTFNASLTGTGPTGFPVPADTPFGNTDFRAYNLNFINDYKPYSAGPALAVSVSYANTGFYYCGFYSYQDTVYIGKLGNAYFYKNEIAGQTDFFYGFGTAWIQSSLVTLRNCGGGITAWKGTNTTFENKYGVYIHDSDVKKENSSLAITGKCALGRPWNALHRSIFVNCNLDDSIQPNGYIEWGKTDPRVNANTTMAEYKDYGPGWNETARRESNVSIVMDWEEYKKYSSLEKVFQYPFSGEFGNTAWIDRHPSR	CAAATTGCAATTTTTCTTTTCTATGTCGCGATCGACAATGTTGTGAGACTACAAGGCTTGAGTTACTTGCAGTGCCAGAAGTTGGCCTGTTCCAAGACACTGAATAGGAAGGCGAAGCAAGTCGATTGGCTCAAGGCTCTTGGTATTGCCTGTCAGCGGCGTGCATCATCGTCAAGGGTGATGTCGTGATTGCTCGGCGCCATTAGTTTGTAGCGCACGCTCTTGGCATCCATGGCCTACGTTAAAACCACTCGTTATCGCGATAGAGGTTACATTGAAAGGCTATATTCGACAAGTGCCTATGATAGTTGGACGGTGATTAGCTTGATTACAGCTAGCTTTTGCATAGCGCTAACGGTATGAGGCATGTAAACCAACTAAATATGGTAGGCCATTAAG…
ErCE12	gene01752	ATGGAATTTTCCAACTTAAATATTAAGATTCATTGAATCGACTAATATCGTAACTTCGTACATGACATTCCCTCTCTCTCTCTCTCTCTCTCAAACACGTCTACTGCGTAATAACCCCATCGCTAATCAGTTCCTCATCGAGGCCAACCCAGTATCGGATCCAGTTGAAAATGTGCTTGTGCCACATGAGACTGTTCTGCCTCTTGGTAACCCAATGGCCCTCATCGGGGAAGTGCAAGAAGCGCGACGGCACACCGAGACTCTGCAGGATGTTGAAAGTCTGGAGGCCCTCAGCCTGCACAACACGGAAATCAAGGTCGTTGTGAACAATGAACTCAGGAGTGCTAGCATTACCAAACGACATGAGGGGATCCCAGAGTTCGTAGTTGTCGCGGTTTG…	ATGGGCCTCGTCAGGAACCCCACCCGTATCAGCAACCCCAATGTCAACAGGGAAAAGGTCCAACATCTGCCCAGTGGCCGGCTCAATACAATTGCGAAGGAAACCATGGCCATGAAGACTGCATTTGTGGCCGCCGGGCTGTTGCTGCAGTCCGCCCGAGCCATCACGGTTGAGGGACTGCTTGCTGCTCCTCGCCGGAGTACGGGTATACTTAGTCCCAAAGGGGACCGGGCATTGTTTTCAGAGACCAAATTCAACTGGACCACTGAAAAGGCTAGCACCGCTTGGTATTTCCTGGATACCGAAAGTGGGAATGTCACCAAAGCTCCATTTGGAAGTGACGCCTCAGAGGTCGTTTGGGTAGGCGATACCGAGGACTGCATCCTCTATATCAACGCT…	MGLVRNPTRISNPNVNREKVQHLPSGRLNTIAKETMAMKTAFVAAGLLLQSARAITVEGLLAAPRRSTGILSPKGDRALFSETKFNWTTEKASTAWYFLDTESGNVTKAPFGSDASEVVWVGDTEDCILYINATNEEIPGGVTLYTADLSKESFKPTLVASLHAPLSGLKAAKTNSGINFVGNCLAYERNGSAYNPELVSKPKTSGQLYDSNFVRHWNYYIAAERVAVFSGVLSGGNGTYSYDGKLTNLLWGMNHTVTRPESPVQGSSSDPADYDLSPDGSMVAFRSKSPDLPKANYTASYIYIVPTDGSAVAVPINGPGTTAPKTAQGASGAPVWSHDGSKVAYTQQDGIDYESDKYKMYVAEIDGMNSQVRSVAEDWDSSPTGLKWSADDVDLWVTS…	GGGGATCCCAGAGTTCGTAGTTGTCGCGGTTTGCCCAGACGGTGCCGTTGTTGTCGTGCTGGATAAACCAGATTTCGTCTGTGGCGTAGGAGCCGACTTGGTTTACTTTACCGTCGTGGCAGACGAGAGCTTTGAATTCACGGCCGAGGGCATGACCTTGGATCCAATTGATCATGTAACAGCCAAAGGATGCGCCGGCGGCAATGGCGCGGTCGGTGTCGACAAAGTCGACGTTGTCACGGAGGTGCTCGAAGACCTTGACGAGGTCCCTGTAAGGGGTACCGGCCCAGTTTGCTTGAATCTAAATACCATGTCAGCGTTGATTTAGATTGAATTTGTGGTTTACTGACCTTGTCGGTGAAAGCTTGGCTGTAAGACGGCGTGCCCGTAAACTGAGTG…
ErCE13	gene01791	TTTGATGCCTACTTGGGTCGCGTCCGAGGAGGCGACATCGGGTTCTGTCATGCTGTAAGCTGAGGACATGTCGCCATTCATCAGCGGATAAAGCCATTTTTCCTTTTGATCTGGTGTGCAGTATTTGGCTAGGAGTTCAATGTTGCCTGTTTCCGGGGCATGGCAGTTCATGGTCTATTCGGGAGGTCAGCAGTGGACTTGTAGATGGGGACAACCCAAGGCGCTGTTACCTGCGCCGCCCAGTACACTCTGCCCATGATCTCAGCGCAACATGAGTACTCCAGATTCGTCAACCCAGGACTCTCAACAAAATGGTTAGGCAGAAATAAGTTCCAGAGCCCTTGGGCTTTGGCCTTCTTCCGCAGCTCGTGGATAATGGCTGGCGTTTCCCATCTCGTC…	ATGACTGACGAAGGATATGCGAAACCATGGGTCGAGTTCCAAAACGCATGTGGCGAGCGTTGGCTCTCATATCCGCCTTTGTCGAACATGCAGAAGCTATTTGAGCACTTCGCAGCCGTAGCAATGTCAAAGTTCACTTTCCCTACGCCTGATCCCACTGTCAAAACTGAGGATGCGGTGACTGATAAAGGGACTAAAGTCCGCATATATACACCTGACGGATACAAAGGCGGCAAGCCAGTTTGCTTGTATTATCATGGCGGCGGCTGGGCCATGGGCAATATTGACGGCGACGATCCAATCTCCAGGGCCATTTCAAAGAGCGGTAACATTGTCGTTGTATCTGTAGAATATGGACTTGCGCCAGATAATGTCCACCCGGGATTGATGAATGAGTGT…	MTDEGYAKPWVEFQNACGERWLSYPPLSNMQKLFEHFAAVAMSKFTFPTPDPTVKTEDAVTDKGTKVRIYTPDGYKGGKPVCLYYHGGGWAMGNIDGDDPISRAISKSGNIVVVSVEYGLAPDNVHPGLMNECFHALQWALQNSKRLNTAEDKFLTSGFSAGGQIAFGIALMAVDQGLGDLVGVACMVPCTVHPDGVPDELKAKYTTMDKFAHMTINTAPAMRGFWELFGAPPTDPYGSPLLHPRIKDLKRVYMAIAGLDTLRDDGLLMKEKLDKEGKQQKVVINNVPIPKPESNQFLVKISSASLCHSDLLTNLRPDYPVTMGHEGVGHIESIGSEASSRGFSVGDAIGFNYFIDCCYTCDGCQIHNLWCQTGNQKLQGFVIDGYFAEYAVVDWRNAV…	GACGAGTTGAAGGCAAAGTACACGACTATGGACAAATTTGCCCATATGACCATCAACACAGCACCTGCAATGAGGGGTTTCTGGGGTAGGTAAAATTCTTGCTTTCTAATTCTACAGTGTACTGATCATATGTTAGAGTTATTTGGTGCACCGCCGACTGACCCCTATGGATCGCCTCTTCTGCATCCTAGAATCAAAGATCTGAAGAGGGTATACATGGCCATTGCGGGACTCGATACATTGAGAGATGATGGCCTGCTCATGAAAGAGAAACTTGATAAAGAAGGGTAAGTGAAATATGTCCTTGTAAGATCCATTTGCTGATCTAGTCGAAGTGTACCTAACAAAGTCGATGTGTATGATGGTTACCCACACGACTTTATGCTTTGGCCGGCACCG…
ErCE14	gene01953	TACAGTGCTCTTTACACAAAGATTTGCGGATCTCTCGGCATCTTCGTAAGCTATTTCTGATAGCTTCCCTAAAGTGATCATCCGATAACCACGACACATTGCTCATAAGATCTGCCAACACTTCATCTTCGCGCATCCTGAGCCTCTAACAATCTTACTTCTGCTAAGCGGTCACCTTGAGAACAACTCCGCTAGTTATTCGAAGATGCTCTAAGACATGATTGTTCCTGTAAGCATTGCGGTCTTAGGGAGGAAAATATGTGTCGGAATGGTACCCATGGCCTCATCCGTGCGTGAGACAACTATTTTCAGTCTATTGGATTGCGCGGATTGCGCGGGGATGACTTAGTTGTAACCATTACAAAAAATTATACTTTTGCTTAGAGATATTACAACGTG…	ATGCGGTTCTCTACCCTCTTTGCGAGCTTCACCGCTCTTTGCGGTGTGCAAAGCGCTGCCGTTGGCGCAGATCACCAACTCGTGAAACGAGCGACACTCACTCAGGTCCAGAACTTTGGTTCCAACCCTTCTGGCATCAAGATGTTTATATATGTTCCTGAGAAGCTGCAAGCAAAGCCTCCAGTCGTTCTGGTTCTTCACGCCTGCGCATGGACAGCAGGGAACTTTTTCAGGACTACCAAATACGGGCAGCTTGCCGACCAACACGGATACGTGCTCATCTATGGACAAACGCCAACAGACGGCGCATGCTGGGATGTTTCATCGAAGGCGTCATTGACACATGATGGAGGTAGCGATAGCACGGGATTAGCGAATATGGTCAGATATGCGCTGCAA…	MRFSTLFASFTALCGVQSAAVGADHQLVKRATLTQVQNFGSNPSGIKMFIYVPEKLQAKPPVVLVLHACAWTAGNFFRTTKYGQLADQHGYVLIYGQTPTDGACWDVSSKASLTHDGGSDSTGLANMVRYALQKYNGDTSKVFVTGESSGAMMTASLPNHQVMAAVYPDMFAAAAEFSGEPAGCFYTGTVRGWNSQCANGQLHKTPAEWAAQVHAMYPSYKGQYPRMQVYHGDVDKTLNIASFNESIKEWSGIFGYSGNAVQTQNNSPGARLTRYIYGDRLQGIWGHGFGHVVPTNETEALKWFGITN	CGTTATCGGCGATGTGAAACTGTCGTGTCCTGATCTACCATTTGCTGCACACCTCATGCCCGGTGGCATTTGTATTAGAATATTCGTTGTCCGGTCAGTGAGGTAGTTGCGCGCTTACCAAGGATGGTCAGCAACCTAACATGTGTTGGTGGGCATGGGAAACTCAACCGGTAGTTCGTTCTCTTGGTCTTTGGGATTGAGATAGCTTCGATGTTCACTCTATGAATTCCTGCGTAACATCAAACTGGGAAATTCAATCTAGTCAACGTTAGTAGTTCAGAGTAGGCGGCAGAGGCAGCGCCAGTATCAAGTACAGTGCTCTTTACACAAAGATTTGCGGATCTCTCGGCATCTTCGTAAGCTATTTCTGATAGCTTCCCTAAAGTGATCATCCGATAA…
ErCE15	gene02162	TCTTTTCTGTCATTGGTTGCCCTGAAAGAGGACAGCGTGGAGCCTGCTCGGCGTACTTATCGATTCCATCGGACCACGAGTATTTTGACCGTGTTCAAGCTCAGCGGGCCACATACTCGTTCAGAAAATCGTCAATGTACTGAAAATAACCATGTTCTGCAACCGTGTCGTTGTGACTGCCATTGGGTAGTTCTCTCCATACTTTGGGGGCTCTGCAGACATCGAATAATCGCGCCATATGTGACGGTCTGTCGTTCGAGTTAGTGATTGAAACATGTGATGCTCAATGATTCCAAACTCAAAACAGATATAGAACCGGTGCCAACTCACGGGATGATCTCGTCCTTGAGACCGCTCAGAAAAAGAATGGGAATTTTTGCGATCTTCGGGATCGTCTCT…	ATGGCTTCAGCACTCGACTCGTTCATGTCTTACCTGCGCGTTCCGCTGATCGCATCGTCTGGAATCGCCGCCCTTCTCAGTGGTCTCCTTTACTTCAAGCAAAACGAAATCATATACCCCCGAAATTTCCCCCCAGACGCTCGAACAAACGTACCCCGACCCTCGTACTTTGGTATCACCGACTATGAAGAGCTATTCATTCCCACGCCAGACGGCGAGTCGCTAAGCGCCTTCTTCATTCGGGCAAACAAACAACATGCGCGCAACGTTACCATCCTCATGTTCCACGGCAACGCAGGCAACATTGGCTACCGGCTTCCCATTGCAAAGATACTGCAGAACGATTTACGATGCAATGTCCTGATGCTGCAATATCGTGGTTACGGCTTGTCGTCTGGT…	MASALDSFMSYLRVPLIASSGIAALLSGLLYFKQNEIIYPRNFPPDARTNVPRPSYFGITDYEELFIPTPDGESLSAFFIRANKQHARNVTILMFHGNAGNIGYRLPIAKILQNDLRCNVLMLQYRGYGLSSGNPNEKGLMIDAQTGLDYIRERRELRDTRIVIYGQSIGGAVSVGLAARNQKEGDIAGIILENTFTSIRKLIPTAFPPARFLAPLCHQIWPTEETIPKIAKIPILFLSGLKDEIIPPSHMARLFDVCRAPKVWRELPNGSHNDTVAEHGYFQYIDDFLNEYVAR	TGGTTTGGGTTGAAGGCGACAGGCAGAGCCAGACCAGCGCGCCGCCATGCCATGCTATGCCTGACAAGTTGCGCGACTGCGCTCGGTACGCGTTCGGCAGTCCGCCGCGCTGGGTAGCCCGCAGCCGTTTCCACCAGGACGAGAGAACGGGTGTCGGGCTGGCAGAGCACTGTGCAACCACACGTCTTTGCCACAGCATCGGCGTGACCGCATCGCACACGGCTCGCGAGATCTGCGCGCCACAGCACAGCCACCCTGCGCCCGCCGCCGGGTCGTGATCTTCGCCCGCCCATCACTACCCTACCCTACATACACTACAGCTGCTGCGAGTGTGTCTGCAAGGGTGTCAACATGACGCTCCTGTCGTAAGAATAGACTAGGTATGCCGATCCCACGCTT…
ErCE16	gene02348	GGTCCTGTGTATACATGGCCACGCGACTGGGGGGGATCTTCAAAACAAAACTGGGTGAGAAAAGAGATTAGAAATTGAAGAAACGACGAGGAAAAAACGCTTATGCAACAAAGGTCCTCGCCTGAACCACTCGTTTAGCAGCAGCCTTTGCTCCAGCAGCCATCTTGCTGGTGACAAATACAGCAGCGGCGTTGGCATTGGCACCATACGACAGATGTGGTGGCAGGATAATAGCTTGGCCAGCGCAAATGAGATCGCCCTGTGCGCAGAAGACCTTTGTATTGGCAGCTGGGACTTGGCCGACGGCCTTGCCGTTGTCTGGGTCACCGAAGATGACGGAGCTGGCTACGAATTTGGAATCTTCGGCGCTGAGCATGGAAGCTGCGTTGTGGACGAGTT…	ATGGCTGCCCTGACATCCACCTCTCAAAACGACGTCACCAACGGCGGCGGATGCAAGGCCATGACTGTCCTCTTTGCCCGTGGTACCACTGAGCCTGGCAACATGGGCATCATTGCAGGACCGCCCTTTGTCAGTGCCATTGGCCAGATGATGGGTGCTGGAAATGTAGCTGTCCAGGGTATCGAATACCCAGCTGATATCCCTGGTTTCCTTGCTGGCGGCGACGCTGGAGGCAGCAAGTTGATGGCACAGATGGTTGGTCAGGTCCGGGCTGCATGCCCAGATACTACGCTCGTTATGGCTGGATACTCTCAAGGAGGCCAACTCGTCCACAACGCAGCTTCCATGCTCAGCGCCGAAGATTCCAAATTCGTAGCCAGCTCCGTCATCTTCGGTGAC…	MAALTSTSQNDVTNGGGCKAMTVLFARGTTEPGNMGIIAGPPFVSAIGQMMGAGNVAVQGIEYPADIPGFLAGGDAGGSKLMAQMVGQVRAACPDTTLVMAGYSQGGQLVHNAASMLSAEDSKFVASSVIFGDPDNGKAVGQVPAANTKVFCAQGDLICAGQAIILPPHLSYGANANAAAVFVTSKMAAGAKAAAKRVVQARTFVA	GCCTCCTGGCTTCAGTCGCGGACGCGTCGCTTCAAATCGTGTCGGGTGCTACATGGACAGCAGTGCGTTTTCTTAGCAGCGACACGTCGTGCTCTACTAATACGAAGTTAGACAAACAATGGCCAGGGTGTCCAAGCTCATGGTGGAGGCATGATCAAAGAGGGAAACAAGTGGTACTGGTACGTGACACAGCTTTGCGTGATGCCTACCCTGTTCCGTAATTAACGTCACTCAAGGGTTGGTGAAGACAAAACAAATGGCAGCGCTTTCCAGAACATCAACTGCTATTCTTCGACCGACTTGGTAAATTGGAGTTATGAGGGCGCTTTACTTTCGCGCACCGCGTCCGGGGACACGGGCCCAAACCGCGTCATTGAGCGGCCCAAGGTCGTGCACAAC…
ErCE17	gene02387	AACTCACAGAAACCTATTGCTAGTTGGACTCAGGATACCATGTATAAAGAGTAGAATGAGATGTAGTTATATTGTAGTATTGGTTCAGATTATTACGTATCTAGAACTGATTGAAGAATCCCCAAATCTCATCTGGAACATAGCTGCGAGCACCACTGTCGCCCCCGCCATCCACAGGTGCAGGCGCATGTCCACCATCAAACGCAAGCCATGTAACTGGATAACCAGACTTGCAGCCGGAGTATTTCGTTGTTACATGTGACCTACTACCAGCCGCGGGCTCTCTAGGGCTCTGGCTCGTGCAGCCATTGTTCTTAACAAACCGGTCACGCAACGCCCGGCCGCCAGCAATACCGAGTGTTCCGTCGCTGATGCCATGAATCCCTAGGTACGCAATAG…	ATGCTTTATCTTACATCTCTTGCTGGGGCTTTGCTCTTAGGTGCATCCTCGGTGTTGGGCGCACCAGAATACTACCAAGATTCGATCGTCTCCAAGTTGCCAACTGCCAACTTGGATACTGCACATGGCTTTGTCAAACGCGCAAACTCAGCTGGGTGCGGAAAAACGCCCACACTGACATCGGGCGTGAAGAATATCAACGTCAATGGCAAGAATCGTCAATACACCATCCGTGTGCCATCTGGATACGACAAGAACAAGCCATATAAACTGATTTTCGCCTTTCATTGGGTTGGCGGCACCATGGGCGATGTCTCCAGCGGCGGATCTGACGGTGCTTTATGGGCATATTATGGCATGCAGAAAAAGTCTAATGAGGGTGCTATCCTGGTTGCACCA…	MLYLTSLAGALLLGASSVLGAPEYYQDSIVSKLPTANLDTAHGFVKRANSAGCGKTPTLTSGVKNINVNGKNRQYTIRVPSGYDKNKPYKLIFAFHWVGGTMGDVSSGGSDGALWAYYGMQKKSNEGAILVAPQGLNNGWPNSGGEDIAFVDAIRNSIEANLCVDTTKRFATGFSYGGSMSFSIACSRAKDFRAVAVISGGQLSGCAGGNDPIAYLGIHGISDGTLGIAGGRALRDRFVKNNGCTSQSPREPAAGSRSHVTTKYSGCKSGYPVTWLAFDGGHAPAPVDGGGDSGARSYVPDEIWGFFNQF	AGTGTGATGGAGTGACATGAGGGGCACAGTTGGCATCTCCAACAGTATCTGTGCCTCGTTATCCATATCCTCGGATACGAAGTACCTAGTTCAAAATATTCAATGGTTTTCCAAGTGTGATGGCACATGAGACCTTTCTTTCAGCTTCGTTCAACTTACGCAAAACATGACGTTGCCACCAGTAGATCGCTTCACCCATATCACACCAACTGATCATAGTGCTGTGCTCTGGATCGTCTCTATATTGTCCTTGATTTACACTATCCTGGTGGTGTCAGTCCGTCTTGGTTACACTAAATGGCGAGCATATAGCTTTGACGATGTCATGGTTGTGTTGGCCCATGTATGTCAAAAGGGCTTCCCGTATATTGCTCCTACGCAACCACGTAACTGATTCCA…
ErCE18	gene02405	AATAGTATTACGATTACGAGCCTTCCGCGAATGGGTATCTATATCTAGCACTCCTTCTATTCAATTCCAAGGGCTTTTGTTTCCTCTTCAACATCTGCCATTACGACTTCGTCTCGCCTGCCGCGAGGGTACTCAGATCTTCTTTCGCAGTCTCAAATCTCTCAACAGTCGGTCGCTCTACCTTGCTCTCATCATTTGTATTGTTCTCTTGACCACCATTGCTAAACAAGCCTGCACCTGGCGCCATGAGCGATTCTCGATGAATTCTTACCCCCTCACCTTGAAGTACTTGAGTGTCGAGATTATCAGAAGCAGAATCCGTGTTACCCAATTGTTTCTCATGCCCGTCTCCGTCAACAGCAGGTGGTGTAGTGATGTTCATACTAGCAAGGGTCACCG…	ATGCCAGTCAACACAATATCGGTCGCGGCTGCTGTCACGCCTACCGTCATTCACACCTATCTCTCGCACTACCTGAACCGTCGTCCCCTTGCGCAAAAGCCCACGGCTCACATATCCTACCACGAGGGCCTCGAGCTTATCCGCCGCTTTCTCCACTACTCGTCTCTCCACACCGTCGATGAATTGCAAGCATTCACGTCGCAATGGGTTCCTGTGCCGCGCTGGGTACACGTTGATGTTGTCGAGATTCCCAGCCACCTCTTGCAGCGCTCTGCTGAGCACATTGCCGCGCAATTGGGCCCCAAGGGCATCAAAGCTGTCGGGGGACATAAGTGGTGGCAGTGGCGGCACGACGATGCCCCATTAAAGGCAGAATGGATCGAGATGCGCAAGGACTTT…	MPVNTISVAAAVTPTVIHTYLSHYLNRRPLAQKPTAHISYHEGLELIRRFLHYSSLHTVDELQAFTSQWVPVPRWVHVDVVEIPSHLLQRSAEHIAAQLGPKGIKAVGGHKWWQWRHDDAPLKAEWIEMRKDFEARKQLAIAKGDRIMLYVHGGGYYFGSVDEHRYQMQRHARKLKARVLAPRYRLSPQFPFPCGLHDCLATYLYLLEQKHDPTTIILAGDSAGGGMVLSMLITLRDQGIPLPAGAILISPWVDLTHSFPSLAGDDKMDYIPSHGFIHKPSMSWPPPNADDMLEIENSNKAASSKSDGPSKEPSQEDKDEAKAERVRGFSVDDKDGPIENHGSNPSGTGQNADVWIAPNGKYSIGPKSRLSLQLEDVRVEIKDQIQMYAPNHLLTHPLV…	TCTTGGGAATGTTGTACCGGCGGCTGCGCATATGCTTACATCTGGAACTATTACCTATTTAAGATGGACATACACCCCGAGCAGGAGCATTCATTCAACCATGTTATTTACATACATAAAACTCGAAACGGAAAACCTTCCGGTATACCCAACATGGCAATAACATACAAGAGCTATTGTTCGTCCGCAGCACTTTTACTCCGCTCATAACCCCGTGACGTAATATGGAGTTAAGCTAATCTCCGGAGCGGAGGTTCATACATCCATACAGTGCTACTACAAAACCATGTACATGAATACAAATTTCTACAGCCCTCAATTCATTTGGAAATCAAACAATACCTCAAAATGTCCGTTTTCCGTGCCTCCGCTCACGCCCTCATCACAGGCGGTGCATCC…
ErCE19	gene02443	GTGTGGCGCTCTTTTTTGCTCACTCAGCAAGTTCGTTCCCCGGATTATCTATGCAGTAGTAGCCCCCAAGAGCTATTGTCGTCCACGAAAATCCTTATATGCATCTCAATTAAGGAGTGCAGTACATTGCATTGCCGCTCCCCCTATTTCTTAGCCAACCCCCCCGTCGCACAAACTAGAAAAGACGTTTGCAGGCGGGACGAACGCGCAAGCACCCAAGACCACAACATGGGCGCATAGGCATAGACATGCTTCCCTTCCTCCTAATGTGGCTGTTTTTGTGGCGCGCGGGCGCTTGGCCTCGTGCCGCAGAGCCGTATTGGCGCCACTCGCATCGTTGGTGCTTCTCCTAGAGTAGTTTAGCCTGGCCCCCCGGAACCCAAACACAGGTAGATGGCA…	ATGAGGATCGATCTGCTGCCCTCCGTCATCCTCGCCCTCGGTGCCGCCAGCCTTGCCCTCGCTCAGGAACGCTGCGATGCCCCCCGGCCAAACGTCTACTGCAACACGACTGAAATCCTGGCCTACCACTCGGACGACTGTAAACCCTTCCACGTGTTCATCGTCCGCGGTTCAGATGAACCCTACCCTGGCCGCCTGGGAAACCTGACCAAGGAGATTTGCTCAGAAATTGGTGGTACGGACAAGTGCGGTTACGAGGATGTCGAGTATCCTTCAAAGAGTTCTGCCTGGGGAAAAGATGCATGGTGCAACTCTGCTACCAAGGGTGCCAAGAACGGTCAGGAGCAAATGCAGGCGTACAGCAAAAAGTGCCCCAAGAGCAAGTTGATTGTGTTGGGT…	MRIDLLPSVILALGAASLALAQERCDAPRPNVYCNTTEILAYHSDDCKPFHVFIVRGSDEPYPGRLGNLTKEICSEIGGTDKCGYEDVEYPSKSSAWGKDAWCNSATKGAKNGQEQMQAYSKKCPKSKLIVLGFSQGGSVAQDMLGGGGGPTFECEQGENPPLDITSAPGSNVVAAVTFGAVARSRNQNFTVGAGKPYDGTRARTPSQLKALNQYSDVLLDYCHYGDPICAVGSEPQDVNEHLNYFVEHNPEVTKWVVAMAKASDGNVSAKPSKPVAAVAPAASAAASAASHSSSSTTTSSVAARPAKTGSAEGTPTLIPEASVTDGSAAAQQTGSTGAASSLNVALAYLIGLAATVVFVL	AACTTCTCGTATTCTCGTGTTGCGGTACGGCCCTGATCAGCAGCCCTTTCCATGGTTGCATATACCTAATGTCGCGTGGGTGTGTGGCGCTCTTTTTTGCTCACTCAGCAAGTTCGTTCCCCGGATTATCTATGCAGTAGTAGCCCCCAAGAGCTATTGTCGTCCACGAAAATCCTTATATGCATCTCAATTAAGGAGTGCAGTACATTGCATTGCCGCTCCCCCTATTTCTTAGCCAACCCCCCCGTCGCACAAACTAGAAAAGACGTTTGCAGGCGGGACGAACGCGCAAGCACCCAAGACCACAACATGGGCGCATAGGCATAGACATGCTTCCCTTCCTCCTAATGTGGCTGTTTTTGTGGCGCGCGGGCGCTTGGCCTCGTGCCGCAGAGCCGT…
ErCE20	gene02507	ATCAAGTCGTCTTCACATTACACAGCTAACCCCTACTCACACACCAACGTACTTGTGCTATTCAAGATCAATTTTGAACATGGTGTGGACAGGATATGATTCAAATAAAGCCTGGATCCAGACGCTGCTGTATCCAGGCTCCTACTTTTTCTATACGTGATTTCCAGCCAGGCGTATCACTTTGATGAGTCCAAAGCCCCAAACCTGGATGCGAGTTGAGCTGCACGCGGCCATGTGCAAACTCCTCGTATTGCTTCTTTTCGGCTGCATCATGCCATCGCGACCTGCCTGTATGTGTCTTCATGGTATGGCGGGCGATGCTCCGGCGAACCATCTTGGCTAGCTCAAGAGCACTATCAGAGAGAGGGCTTTGTAGGCCCGTGGTGATATTCCAGACTG…	ATGGTGCCCCGCCCGCCGCCTCCTGAGCAAGCCCTAACGATTTTTGTCCCTATTGCATCCACCACCTGCGAGCGCGCCCTCGCAAATTTCGCCTCACATCGCGTCCGTGCCGCGGCTATTGCTGTCATTCTTGTTGTTGTTGTTGTTGTCACCGTTGTCCATCTCATTTTCTACGCGGCCAAACCATCGGCGCCAGTTCTGCTCTATCTCCCCCCAGGCCCTGTGCTCCCCCAAAGCTCCGAAGATGAAGAGCGCGTCATCGCAACACTGGCTGCAGCAAGCGCGACTACACTAGTCCGCATCAACTATCGTGCCTCGTCGACACATCAATACCCTACACCGTGCCATGACGTATTGCTTGCCTACGACTGGGTGCGAGAGCACCTGCTTGTTGATGAG…	MVPRPPPPEQALTIFVPIASTTCERALANFASHRVRAAAIAVILVVVVVVTVVHLIFYAAKPSAPVLLYLPPGPVLPQSSEDEERVIATLAAASATTLVRINYRASSTHQYPTPCHDVLLAYDWVREHLLVDEFNRPYLARLAVCGELIGGSLATMLALTECRKGESRIGAAAVNNPLVDWVFPDDLPVVMPEDLPEPFYGDETSLPADEDMADSLALRESIAHVLESERKAKKKRSPKTPPLTSWQAYGDNTVIPALTLSGERDVLFKRPEDYFDRFASPIHFFRSPHAQLVYPPSDDVFASQQPDELLDMEAQLALNHYATFEGNVKTEPVVPVLSRCRAYARGYPPAGTNLTLPVWNITTGLQSPLSDSALELAKMVRRSIARHTMKTHTGRSRWH…	GAGGATGAGTCTGTGTACGACGACATCCTGGCAACGCTTCCTGGTAGTTCAGCCAAGAAGCCCATTCCAATTACAGATGGGGACGATGACACCGAATTCGATGACGAGGAAGATGTTGGCTCACCCGCAGTCGAGACGCCGACTAAAAAGCGTAAGACTTTCCATACGCCGGTTCCTTCACCAGCCAAGACGCCCAGTCGACGAGCACTGTCCAAGCCACCAGAAGACACTGAAGCAGTCTTCTCCGACTTCTCAGATTTTAGGAAGCAGTTCTCCTTGGACGGGGTCCGCCAGTACCTATCCGAGAACTCCCAGTCACGTATCCCCGGCCAGATCGAGCCCCGCGTCATCAACAACATGATGCTCGAATCTATCTCATTCTGGGACAAGCCCCTCGAC…
ErCE21	gene02529	CTATTATTATTATTAGAGACGTTGATTATATTTCCTTCGACTATTATTGCTGCTATTTTGGAAGTGAACGGTCTTTGTATTGCTTTTTCGGACAAACCTCTTACATTGATTGAAAGAACTTCATGATGATCTCACTTGCTACGATGACGGTCGGCCCCTGAGGGACGCTCATCTGTGAGAAGTTGGGTGCTGTGTCGGCCCAGCAGTGTCCTACGTCGTTGTGTTAGTTCAACCGTTCTTCTTTTTCTGCACCAAGCCAACGTTAAGAGTAACACTATTGGATCACTTACCCAAATCCTTGACCTCATAATGCTGAACCGCCCCCTTCTTCTTACCACAATTCCACGACACATGGCGCACAGCTCCATTGTGCGTCCACCGCTGTCCCGCACTTCCGCA…	ATGTTTAATCCCCTCCACTTCTTCTTTCTCCTACCCTCCCTCTCAACCCTCCTCACCCTAACCCTCGCCGGCACACCCCCCAGCCCAGGCTGCGGCACGGCACCACCAACCTTCCCCGACCCTTCCACCCCAGAACTCTTCCTTAGCTCTAGCGGCCTCAACCGCAGCTACTACATCAACCTTCCCCCCAAATACAATCCTAAAAAGCGGTACCCTTTGGTCCTGGGCTTCCACGCTAGCCAAAGCATCGGCTTGTATTTTCCGCTGGATACGAAGATGAATGAGACCAAGTACTCTGGAGATAAAATCATGGTGTATCCGAATGGGGTTAATGGGACGTGGGCGGGGCCGTCGTATCATAATATGACGAGTGTGGGCGAGGATGTGCAGTTTGTGGTT…	MFNPLHFFFLLPSLSTLLTLTLAGTPPSPGCGTAPPTFPDPSTPELFLSSSGLNRSYYINLPPKYNPKKRYPLVLGFHASQSIGLYFPLDTKMNETKYSGDKIMVYPNGVNGTWAGPSYHNMTSVGEDVQFVVDVVEDVKGKFCVNTDKVFGVGMSNGGGFIGTLACDKQGSSLFRALASHSGAFYTDTNGPDNGCAPAKMMPMLEIHGAADKVVSYLGGKGEGGDEPPIQLWVDWWAQRNKCGSAGQRWTHNGAVRHVSWNCGKKKGAVQHYEVKDLGHCWADTAPNFSQMSVPQGPTVIVASEIIMKFFQSM	ATGGTCATGGCGGCGACTAATAAAGTGTTAGTGCGAGCATACAACAACCTGAATTGCTGGCAACCTACGAGCGAAGATGGTGGCGACGGTGAAACGCATTTTGAATGTGTAAATGAAGTAGATGCTTGGTCTTCTAGGAAAGCCTTGGGGTATATGGACAGAAAAAGAAAGTTGATTGAGTGAATGACACCAGGTCGGGAAGAGAAAGCTGTCACAGACGGCACGAAGAAGAAAGAGAGGTATTAGACCGTTGAAGTTATCGAGGCTGAGCTGAGGATGGGATATCAGAAGCAAGGCGATATCCCCGCCCTTTTATCCTCCCTCAATGCTTCTAGACTTTCGGCGCCCGCTCCGACGTCCCTTCTCTCTCAACTCTCGCCTACGTAGTCGTTCGTCCGT…
ErCE22	gene02630	TAGACGACTAGAAGTCATGAATATGAGACCACGTTGGAATGCATGTGGCATGTGCACTGTTATATGAATATGCTACTGAGCACCGTGATCGCGCGCTAAACCGCTGGCTCGGAGAGACACGGAGCTGTGCGCTGGAGTTGTTCGCCTGAGTCGGTAACGATCTCTCGTTGATATTTCTAATTTCATGATTGTGTTTAGTGTTCTCTTTCTGGGTGATTGAGTATGTAGCTGTATAGTTTGGCATGTGTCGGCACGGAAATGACGGCGATAAGACCGAAGTGGTCCGGTAACTCGGACGACCACAAGATTGACTGAACCCAGGTCTGTTTCTGAGCCAATCGCGTTTGCAATATGCTCTTGTTGTTCTGTGACTTACTGGATGTGTAATGGTGTTCTAGA…	ATGATGGTGGATCTCACGCAACAGCCCTGGAAGGGCATATACGCGCTCGGCGCCATCTCATTCGAGCTCATCCGTTTTCCGTTTTTCCTGGTATCATATCTCCTTGCATCCCGTCGCCAGAGAGCCACTTGGTCTTTCCGACAGGCCATCAGCGTGCGCTTCTTCGCCTCAACTCTCTGGCACGTCGCGACGCTGCAACTTGAAACACCGCTTCCTCTGACGCCCGGTGCAGAGAAAGAGCGATTCGTACTGATCAAACCAGGAAAGGATGATGCTTACAAAGGCCCGTTGAGGAGCAACAAGGATGTGGTGCCAGTCGAAATTGGCGGCACGTGGTATCCCGCGCCGTTGACAGCTGGTAGCGATAAGAGCAAGGTCAAGGTTATCCTCCATACCCAT…	MMVDLTQQPWKGIYALGAISFELIRFPFFLVSYLLASRRQRATWSFRQAISVRFFASTLWHVATLQLETPLPLTPGAEKERFVLIKPGKDDAYKGPLRSNKDVVPVEIGGTWYPAPLTAGSDKSKVKVILHTHGGAFVHGDGRSGATAFLTGLLLKHSPATHVFCPQYRLAKLPASSTSNPFPAGLQDVVTSYLYLLNDLKVPAKNIVVSGDSAGGNLTISLLRYIVEYGAETGLHHPSAAILWSPWIDPSDTSASFVHDNRNYVSDYLSPPFTKWSTAAYAGPAGIKTLSQPYISHKFSTFKTPVPIWVNTGGAEILYFDDVEWTEKMKEAGNNATLDIEEHACHDILLLGETLGFKNEATNMAKRVGQWLKGFWA	GACTGCCGGCGAAGTTGTAGAGTCTGTAACGTGTCCCGGCGATTGGCGTTTTGAGGTGTGTGGATGGGTGTGAGCATCTGTGTGGACTATGTATGTTAGTAGATGATGTTATTGAACTGATGTAGAGCCTAGTGAGCGGCTTTGCTCTGTAGACGACTAGAAGTCATGAATATGAGACCACGTTGGAATGCATGTGGCATGTGCACTGTTATATGAATATGCTACTGAGCACCGTGATCGCGCGCTAAACCGCTGGCTCGGAGAGACACGGAGCTGTGCGCTGGAGTTGTTCGCCTGAGTCGGTAACGATCTCTCGTTGATATTTCTAATTTCATGATTGTGTTTAGTGTTCTCTTTCTGGGTGATTGAGTATGTAGCTGTATAGTTTGGCATGTGTCG…
ErCE23	gene02697	CTCCATGGAGTTTCCATTTCACAAGATGTATGCTGAATTGAGAGTAAATGAGGCTAGGCTTTCGCATCGCAGGAGCTCTTTACTTTAAATAAGGAGCAAATTACATTTGAAGTTTGGTCTTAGCCCAGGTACCTGCTTCCAGAGAGAAAACATTAAAGTAACTGGTATGCGCATTGGGGTCAGAACCTCTAGCACACACATTGTCGCCTGATAGACACCAAGAGCGTAGTACATTGGAGAAGCGGTTGAGCGAGGTAAGCTGCGTACTTCTGCGGGGATTAATCTGTACGCATGTGCGTTAGCATATGCCTATCGAGGAAGTATTTATATAATATCGCTTTATAGCTGCTAGATAGATTGACTTACGCCATCAGAGTTGGCACCAGATGCAGTGTTATA…	ATGCTTACCTGGACTATCCTCGCTTCTTACTGCCTTCTCTCACTTGCAATTGCTGCCCCAACGGTCCAGGTCGAGGAGCGTCAAAGTGGCTGCCATAGTGTACACATCTTCCTTGCCCGCGGCACCAGCGAGCCGTATCCAGGCCGTCAGAGTGCTGTGGTGTCAACCATCTGCAATGGTATCACCAACTGCGGCTATGAGGACATCACCTACCCGGCCAGCCTAAGCCCATCGTACTGCAGCTCGGTAGAAGCTGGCATCGTTGGCGGCACTGCCCAGATCACGGCCTACGCGAACCGTTGCCCAAATGCGAATTTGGTTCTCAGTGGGTACTCACAGGGTGCACAACTGATAGGTGACATACTCGGCGGCGGCGGAGGCAACACAGGTTTGGGATGC…	MLTWTILASYCLLSLAIAAPTVQVEERQSGCHSVHIFLARGTSEPYPGRQSAVVSTICNGITNCGYEDITYPASLSPSYCSSVEAGIVGGTAQITAYANRCPNANLVLSGYSQGAQLIGDILGGGGGNTGLGCSSPTSSGLNPSTSPGNKIRAALLFGDVRHTANQVYNTASGANSDGINPRRSTQLTSLNRFSNVLRSWCLSGDNVCARGSDPNAHTSYFNVFSLEAGTWAKTKLQM	TTAACGAGTGGTACGCAGATGCAATCAACACCGTCTCAACGACTACACAACCAAGACGTCAGGCAGTCCATCTTCAACACTATGAGCTCTTGCTTAGTATGCATCGCCGCATTTTGAAAAGCGAGACCTGTCAGGATTTGTACGAAGATAGCATCAGAGATATGGCCACGGCTGCGCTTCGAGTGCTCGAGGAGCTTGCTGTTGATGTGGATCCATCACAGGCGGCTATAGACAGGTTCGAAGAACTTCCCGAGTTAAAACGAGTTGAAACTCTCGTTCAACTTACTGATATGTGATTCTAGGGCAACGATGGGCGCTGTTATATCTGCCTTTTGTGTTGTTTCAATCTCAGTGGACCCTTTCCTGGATGGTATCGCAGTTCTACATCGCCTGGGGTCT…
ErCE24	gene02783	TAACTCGATGACCCCGCAGAGCTCCCTCTGCTACCTGCCCCGCGCTAGGACAGCATGCTGCTCACCTTGTCGTCCGGTGTACTGTATGGTGTCGAGGGGCTCAGCTCAATTCTACGCTGCCAGCGGGGACGCCCTTGGTGCTCCGTAGGCGACGTGCAAAGAACTGCATAATGGGCAGCATCTCTTCACGGCTGCTCGGCATAGCGTCACCGCTCTTCTTCCATTCTTGGACCTCGACGTACTCAAAGGCGTCCTTGATCTTTAAAATGGCGCTCTCAGAGACTTCAGACTTCCGGTCTGCCTTGCAGATCAGGACGGGGGTCTTGCTCTTCGTCTGCAAAGCCTTGAGGGGTACAGACTGCGACAGCGGTCCCCCAATGCTGATGACACCACCGAGCT…	ATGCCGAGCCGACTCCCTACCAAAGCTGACTTCCCTTCAGAGGTGGTTCTGAGCATTACACCACCGCCTTCTTCGGACCCAGTAAACGTCCTGATCCTCCTTCATGGCCTCGGTGATACGCACGAGCCTTTTACGAAGCTCGGACAGCAGCTGAACCTCCCTGAGACGGCATGCATAGCGATACAGGCGCCCAATCCCTTGCCGTTCGAGCTTGGAGGCATGCACTGGGGTGAAGACTTGATCTTTGACTCGAGCACTGGCGGATTGGACATGGACACTGGCCTGGGCAAGGCGACGCATCTGGTGCTCGACGACGTCATCCGCAAAGGGCTCATCGAAAAGTGTGGTTACAAAGCGCGCGAGATTCTCATCTTTGGGCTTGCGCAGGGCGGCATGGTC…	MPSRLPTKADFPSEVVLSITPPPSSDPVNVLILLHGLGDTHEPFTKLGQQLNLPETACIAIQAPNPLPFELGGMHWGEDLIFDSSTGGLDMDTGLGKATHLVLDDVIRKGLIEKCGYKAREILIFGLAQGGMVGLQVAAEFEGEELGGVISIGGPLSQSVPLKALQTKSKTPVLICKADRKSEVSESAILKIKDAFEYVEVQEWKKSGDAMPSSREEMLPIMQFFARRLRSTKGVPAGSVELS	GTATCTGCACGTGGGCCAAGCCCCCTCTGCTCAACTACCACCACTCAATATGCTACTCTAGCCGCCTCTCCTACACTAGAGCTTGCTATCTGCGCAATCTAGTCATGTCATGGCTTCCCTGAGCAAAGGCGCGACACGTTTCCGGCTGTGCTGTACATTTCGTTGCCACCAGACTCTTCTCCACTCGCTGCCATTGTCAATATCGCTGTAACCCTGCCACTCTTCAAGCCCCAGCTCCTCCCGTGAATCCTTGGCAAACCTTTGGGCAGCTGATACCGCGTCTTTGTTCAACGCCCAAAGCAGGAGCTCCCTCCGGAACTGCCCCTCCGCCGACGTTGACGTGGTCATGAGAGAGAACAAATCCAACCCACGCTCCAGTGCAAACTCCTTGATCGCCTG…
ErCE25	gene02822	TGCTCTCTTGTACTAAATCTCAGTATCATAGCTAGATTAGAGGTTAGGACTATAACATGAATCAAACAACGTCATAGATGATGTTAAAATGGTAGAGACATCAAGCCCTAGCCTCCTGCGCAGTGTACTTCTCAAAAACCCTCGCTGGCAACTTCTTCTCAAACATGATATCCAACTCTTCAAAGGTTCTTCCCTTCGTTCCCGGTACGAATAAATATACCAGAACGACATAAATCACTGCGATACCAAAGAAGATCCAACCAAGATTACCACCCAAATCAGCCTGATCTTGGTTAAAGAGGTAAGGCAACACAGCCTGCCAAAATGTACCCGCAACACCCTGGAAACCGTTTCCAAGTGCAAGCGTCTTTGCGCGAAGACGGGTGGATGAGACCTCTC…	ATGCAGTGTATCCCGCCGCTACGGTCGCGAAAAATGCGTGAGCTTTCGGCTTTGCGCGTGGTTTACAAAGTCTTGGACGGGCTGGAAATCGATGCCGATGTTTACATTCCTGACCTGGAACTCCAGAATACTAAACCATGCCCCATTTTGGTTAACATCCATGGCGGAGCCTTCATGCTGGGCTCCTCTAAGATGGTGAACCGCGATCAGATACTAGACTGTATGGATCGAGGCTGGATTGTGGTAGCCCCAAATCACCGGCTATGTCCGCAGGTCAATCTTCTTGAGGGACCAATGCGGGATTGTAGAGATTTGTTGGCGTGGATATACAATGGAGGTCTCCATGAGTCGCTATATACGCAAGGACAACAATCACTGCAGCTTGATTTGGATTACGTG…	MQCIPPLRSRKMRELSALRVVYKVLDGLEIDADVYIPDLELQNTKPCPILVNIHGGAFMLGSSKMVNRDQILDCMDRGWIVVAPNHRLCPQVNLLEGPMRDCRDLLAWIYNGGLHESLYTQGQQSLQLDLDYVFAFGTSSGGTLALSLGFDVPRPVAGIFDMYGPCKFDDPFWTTELPHVAAKLPPNLEDSFLNRVFQERLVPITGGVSLEGQAPGPPDFSDPRQAYAMTRIARGQVLEALLPTKEYEQVDPIKNISAEFPPTFIVHGAADTMHDRDDIAKNEVEQIDELVPQPTENTLSPWQCMRKNPKITLWAFWANIGSIMIGYENLALSVCLAMPAFQKTFASEINGVMLIPASWQSAWNAMFNVMTIVGSIAAGPIQDWFGRRAIFLTVAVVAS…	GTTGTCGGTCACAGTTTCTCGGTCTTAATGACCCTCCCAAACCGACTGGCGACTTAGCCTACCGTGTTGTCTTGGATATCGAACAGATCAAAGACCCGGAACTGCGTCGTTGGGTATCAGAGCCGACATGTCACTTCTGGATTGGTCCAGGTGCACATGCCGTTGGATATTCCTTATGTGGTGGTAAGATGTACAACATTGTGCTTCTTGTACCGGATGATCTTCCTGCAGGCGTCAGTCGTCAACCTGGATCTGTTGAGGAGATGAAGGCTCTATTTCAGGGGTGGGACCCCATCCTAACACGATTCCTGGACCTTGTTGACAGTGTTGATAAGTGGAAGTTGATGCATCGTAAGCAAATTCATCTCTGTCGAATCGTACGTGTCTGATGTAATCTTA…
ErCE26	gene02976	CTCAGGAGGAATGTGGCCAATGTGGATGCCTTGGGTTGGTGGCAGCGGCGAAGCAGCAGGTGGTGCTGCTGCGGGCGGCGCCGCTGCGGGAGAAGCTGGGGCTGCAGGGGCTGGAGCTGTTGGGGCAGCCAGCGAATCTGGTATTGCTAGCGAAGTCGGTACAGCAGCACGAGGCCTAGGTGTAGGAGAAGGCGCTGCAACTGGTGCTGCAACAATGGCAGGCTATGAAGCTATGCAAAGAGGAAGAGAAGCTGCGCAGCAACGCGGGGACGATGCCTCACCACAAGCCACCGATCCTTACCAGCCATATCCAGATGAACAACCTGGTACAAGCCAAGTTGGCGAAGAAGTCTGGGGCGAACACCAGGACCCTGGATTTGGACCAAGAAGTCAAGATCA…	ATGAAGCCGACTGCTACTTCGTTTCTTCCATTGGTATTCTGCACAATCGTTGCAGCAATACCGACATCTCAAAAACAAAAAGAAGGCTCTTTCAACTGGAAGAAAACCGAGTCTCTAATAGCTTTCGGTGACAGCTTCACATACGTCCAAGGCACACTCGGCCACCAAAACTATTCCTTCATCGGCGACGAACTCAACCTAGCCTTTACGCCCGCTCAGCTCTTCTCCAATCGCATAGTGCAGAATCTCACCGGAACAGCAGAGGGTGGTCCAAACTGGGTTGAATTCCTAACCGATTGCGGTGTCGAAGACGGTCTACACAATCCACAGGATTGCGATATCCAGCTCTGGGACTTTGCGTACGCGGGCGCCAACACAATCGCGGAAGCTGGTTTCACG…	MKPTATSFLPLVFCTIVAAIPTSQKQKEGSFNWKKTESLIAFGDSFTYVQGTLGHQNYSFIGDELNLAFTPAQLFSNRIVQNLTGTAEGGPNWVEFLTDCGVEDGLHNPQDCDIQLWDFAYAGANTIAEAGFTPLHHNHTVSLDRQVEQFVHYGNPALESVRLSKKHALVAVWIGINDINDLVATQGKNATFAPVYKKVQENVFKNVQKVYDLGYRNFLFMNLPPLDRGPGTPRVNASMVNSFNDIQDTYASAFEAKNCDAKVLQFDVNSVLNDVMDRYEEYGFKNVTGYCPGFNQPDILTNPEKYGCTELDTYFWYNSGHLTSRAHEIMTDVLRKWLLRQ	TGGCAAATGAGCCCTCGCACCTTATCTCGAAAACAGGAGAGCAGAGCAGACCTTCATTAGAACATCACCCAGGCATGACCCTCGACCAGCGAGCTGTGATGCTCGCTACAGCCGTCAGCATTGATTTCGATTACTTCAGCCGACATAGCGGCTCAGGAGGAATGTGGCCAATGTGGATGCCTTGGGTTGGTGGCAGCGGCGAAGCAGCAGGTGGTGCTGCTGCGGGCGGCGCCGCTGCGGGAGAAGCTGGGGCTGCAGGGGCTGGAGCTGTTGGGGCAGCCAGCGAATCTGGTATTGCTAGCGAAGTCGGTACAGCAGCACGAGGCCTAGGTGTAGGAGAAGGCGCTGCAACTGGTGCTGCAACAATGGCAGGCTATGAAGCTATGCAAAGAGGAAGAG…
ErCE27	gene03003	GTGATACTTGGGAGCGCAGTATTGAAGAACTATGCTAGAATGCAGCGTTTGTACAAAGAAAGGGTATCTCGTACTAGAACATATGAAAATGACTTTTTGGTTACTCCTTTTTCAGCACATCGATAATCCATTGAACGGCTTGTTTGGCTTCGACTAGTCCATAGGGCATCGTGAGGACAAAGCAGTGCATTTGCTTTTCCCAGTGCACCCATTCGCCCTTGACCCCTGCTTGGGCGCACTTTTCACGGAAGAGGACGCCATCAGGACTCAACACGTCGTGGCCGGCAGTTATGCCATGGACCTTTATGCCGCGTTTGGCGAGCAGCGAAACGTCTGCATTAATAGGAGAGATACGTCGATCGGCGGGATCCCAGTCCCCTTGCCATGCCTTTGCGGTCC…	ATGGCAGACGGCGAAACCACCACCGAGGCGACCAAGCCAGGCTCGTCGATACAGCTTGCACACCGCCATGATCGTACTTTTCTCATGGCCATAGTCCAATCTTTGGTTCGGCTGACACGCTCTCACATCGGTAATCGCACGCCAAAACACGACGATGGTTCCATCAGGCTACAGCCCTCCAACTCGAATCTATCTGGCTGCACTCTTCACGAAAGAACAGTATGCGACTTGTACATTTACGACGTTGTGCCACCAAACAAGTCAGAGAAAAGCTCAAAGAAGCGAATATATTACTTTGCTGGAGGCAGCTGGCAGGAGCCGCCTTCTCCACAGCATTACAAATTGTGTGCGAAGCTAGCCAAAGACATGCTCGATACCTCCGTGTCCATTGTATCAACT…	MADGETTTEATKPGSSIQLAHRHDRTFLMAIVQSLVRLTRSHIGNRTPKHDDGSIRLQPSNSNLSGCTLHERTVCDLYIYDVVPPNKSEKSSKKRIYYFAGGSWQEPPSPQHYKLCAKLAKDMLDTSVSIVSTPLAPNNPAPSSFPVCQKAYRALMAEAEEAGERVILAGDSSGANIALCLVLEALHENSQQEGLEIKQTSHPVAIMTVCGSTDLTRKNPDIDKIAPKDPLLTPDMIRGTAKAWQGDWDPADRRISPINADVSLLAKRGIKVHGITAGHDVLSPDGVLFREKCAQAGVKGEWVHWEKQMHCFVLTMPYGLVEAKQAVQWIIDVLKKE	TGATGTCAAATGTTGTGAAGTTCAACCATTGCACAAGGTCCACCGGGGTTTTCTCGACTGCTCGCCTGTGAAGCTTCTTTGTCAGAAGTGTTATGTACGAGTTGATCATGCTTTCTTGGCTTCTAAGAGCTTGCTCTGAGAATGCGTGATTGAGTGGACGGCGGATACGCGCATGATCGGCGTCGTTGGCAGCTACACGTTATCAATACATGCGGATTATTGCTCTTTGATTTTACCTACAAGCTATGTCGCTAGGGGGACGAAAGTAGAAGTGTGGGTCTTTGGCTAGCGGTGTAGTATTGCCAAAGCCATAGATTTCTTGCAAGAGTCAGCGTCTGTCATGCTCTCTTGTTGGAATTTGGTACCTCGCCATGCTTCCGGATTGATGAATGACACCAG…
ErCE28	gene03150	CAACGTTCAGAAGAAAAATATCGTATGCACAACCCTCATAAAGTATATACATGTCCCCCGCCATTTCGTATCGTCAATCCCTCGACTTTCAATCTCACAATCAAGCAGCAGCACCAATCTTGCTCTCCAAGAACTGCGGCGCAGGACCCGCAGCATCCAGGTTGTACGAAAAGTGCGACGCAGTAATGATCAGAGTACCCGTGCACACCATATCGCCCATTGCACAAAACACCTTTAGGTTCTCCTTGGGGTAGCTAGGGATTCCGCCTCTGTTCTGAGCATTCTTGGTGTAGCCAAATAGAACGATACCCTTGACTTTGTTGCGGACGGTAGCAGAGAGCTTGGGGACGGCACCAGCGATGACGGCAGTACCTTGACTATATCCACGTATTAGAAACA…	ATGAAGTTCCTCGCTCTTTCCATGATCACCGCCCTCGCGGCCGCATCTCCCATTATCCCATCCGCAGCAGTCTCTGAAACAGCGCTTGAGAACCGTCAGTTGAGCGGTGGACTCAGCACAAGCAATGATCTTGAAAACGGAAGGGCAGGTGCTTGTCCCAAGGTCATTTTCATCTTTGCTCGCGCCAGTACCGAGCCTGGAAACATGGGAATCTCCACAGGTCCAGCCGTAGCATCCGCTCTCAAGCGCACCTACGGCGCCAACAACGTCTGGGTCCAAGGTGTCGGCGCACCTTACACCGCCGGACTCCCCGAGAACGCCCTTCCAGCCGGAACAACCCAAGGCGCGATCGACGAGGCAGCCAAGCTATTCAACGAGGCCAGCACAAAGTGCCCTAAC…	MKFLALSMITALAAASPIIPSAAVSETALENRQLSGGLSTSNDLENGRAGACPKVIFIFARASTEPGNMGISTGPAVASALKRTYGANNVWVQGVGAPYTAGLPENALPAGTTQGAIDEAAKLFNEASTKCPNTPIVAGGYSQGTAVIAGAVPKLSATVRNKVKGIVLFGYTKNAQNRGGIPSYPKENLKVFCAMGDMVCTGTLIITASHFSYNLDAAGPAPQFLESKIGAAA	ACGGCCACCGAGGCCGCCACAAACGTCCGCTCGACAGGCACCCGCGCGAAGAACTTTGTATACGGCTCCCTGATTGCCATTGGAGGGACCTTTGGCTATCTCTATGTCACCGACACGCGTGCGAGCATCCACGAATGGCTGGTCGTGCCTGCACTACGCCTCATCTATCCCGATGGCGAGGAGGCGCATCATGCCGGCACCCAGATGCTCAAGGTCCTGCACAGTTTCGGCATGAATCCTCGCGAGCGTGGCGTGGCCGACTCCCAGGGTGACCTGGCTGTCGAGGTCTTTGGCTACACACTAAACAACCCCATTGGCACATCTGCTGGTATTGATAAAGGCGCCGAGGTCCCCACACCGCTGTTCGATTTGGGTGCGGGCATTGTCGAGGTCGGTGCA…
ErCE29	gene03193	TGTGGAGTAAGGCGCTAGCCCCCGTACAAGGGCACCAGAGAATGCCGGTGATATTTGGCACATTTCTAGAATCACCTTTTGCAAAGCATAGGGGCTGGTTGTCGAAACTATCTCTCTTAGGTGAATCGGGTGGATCAGCCTTGTTTGCTGTGCAGCGGCAGGGGCTGGGGAGAATGCTGCAGGCTGACGGGGCTCATTTTTGACGCGTGGCAAACTATAGGGTCGTGGCTGGTGCCCAAAGTATAGTTGAGTCTGCCGCGGGGGTGCGCGCACATGTTGGCTTGGACGCGGTTGTGGTTCTGGCTCGGGTGAGGAAAGGGTAAGGTCGATTGTGTCATATTCATAACCATTCGTTTGCGGTCGCGCCATGGTCGGGTAGGTAGAAATGCAGCTGTCCCA…	ATGCATCTATCCTTTGCTTTTATTTTTTCACTTACCGCTACTGCGGCTGCAGTGCCCGCCGCGCTCGTGGAACGCAGTGGACGCACATCCGCCCCTGCGGGTTGTCTCTCTGTGGGTGGCAGCGCTAAATACAAAACTGTACAGTCCGCTGTCGATGCCCTCAGTGCTTCCGCTACCAAGGAACAATGTATCTTCATCACCAAAGGAACGTACAAGGAGCAGGTCTACATCAAGCAACTCAAGTCGCCCTTGATTATTTACGGCGAGACCACAAACACCAAAGACTACAATCAAAACACCGTGACCATTACCCAAGGGAGGAGTCAGAATGACTCTCCCAATAACGACGCGACTGCTACCCTCCGTGCATGGACCCCAAACCTGAAGGTCTACAACGTC…	MHLSFAFIFSLTATAAAVPAALVERSGRTSAPAGCLSVGGSAKYKTVQSAVDALSASATKEQCIFITKGTYKEQVYIKQLKSPLIIYGETTNTKDYNQNTVTITQGRSQNDSPNNDATATLRAWTPNLKVYNVNFINTRGQGSQALALSASADKQGYYACQFKGFQDTILAEVGNQVYAQCYIEGATDFIFGQKARAWFDGCRIGVLAANLGFITASGRDSDSNPAYYVINKSTVSAAPGNNVPNGAYYLGRPWRNYARVVFQQTSLSAVINTQGWTTWNGDPKSTDHVLFGEYKNTGAGANTKRVSFGQQLSAPLSIGTILGSDYTTWVDTSYLA	GGCTCGTGACACCGGGTACAGATATCGGTCATGCCAGCGGCAGCTGCTTCCTGGACTTGGCCGAGCGTCAATGGCTTGCGATCGGATGTGGATGAACTTTCAGGCAGGGCATACGACGGTGTCCGATTAGTCATTGGACGCCTTTCCTTTTGCGAAGATAGGCCAGGACGACGCAGTTCACCGTCAGAGCTAGGAGTCGAAGGTGTTCCTGGCTCATTTTTGACATGCGCTAATGTTTGAGAAGTGTGAAGGTGTTGTCTAGACGGGCCTCCCCGGCTCTGACTCATCTGCTCTGGAAGCCTATTACTCGTCGGATTCGGAAGATTCGGCCTGGCTAACTTTCTTTTCATGATTTCATAGGCGTTGTCACTGTCGTCCAAATCTTGAGCGCCAGCATGC…
ErCE30	gene03285	TGACATTTCGCATTATTATTTACATACATACATACATAGGCATCGTGAATATGCATGTTTGTTTCATCTCTTGCACCAAGCCGGTGCCTCATTCATGACTTTAGTATTGAGCCCACTTGCTCTTGCCGCCGAGCACGCCGACAAACTCCCTTGCGATGATGCGGCTCGTCTGCTCACTCGGGTGCAACGGGTCATACCACATGTAGCTGTCTGGGCTGGGGGCTATGGTGCAGTTCTTTCCCTGCTCGTCGCAAATTTTGGTTGCACCCGTGACGCTGGGTGGCGCAGTACCGTTGAAGTACTTCTCAGGGTGGTAGTATATCTCCTTCATGAGAGCGTTGACGTCAAAGTTCACCACTGTGGCGTCTTCCCACTTCTCGGAGACGGCAGAGAGGTACG…	ATGAGTGACGACACGGAAAGAGTAAGCGTCCATGGCCGGGTGTTCCAGAGGATATCGCTAGATGAAAAGATCTACTTTGCTCCCGTAGCCATCGACGACCGCGAGGAAAGCAGGCTGACTGCTCAACATGACCTCATATCCAGACTGTTGGGCAATAGGTTGTTTTCTCGTCAGATACCAGTAGAAGAGCCTCGTTCCGTCCTGGAATGCGGTTATGGTGGGGGTGACTGGGCTGTTCAGTGCGCTGACGAATTCGAGGAGTGTGAGGTAACCGCCATCGATATATTTCCTATGCATGTTCCGGACCAACCTGAGAATCTCGAATTGATCGGCCATAATCTCAACGACCCGCTTCGCGATCCCGAGATATTCAAAGCGAATGAGTACGACCTTATCCAC…	MSDDTERVSVHGRVFQRISLDEKIYFAPVAIDDREESRLTAQHDLISRLLGNRLFSRQIPVEEPRSVLECGYGGGDWAVQCADEFEECEVTAIDIFPMHVPDQPENLELIGHNLNDPLRDPEIFKANEYDLIHSRFLSPGIKAGRWSRYIRDMKLLLRPGGWVQIMEYLPIVQSHNGRLTDESAVRRWWQSYQAAMGRMDRDPRIGRRLSQLLLENRYRDVAVDIKQLHIGGWSTDPIKASLGEDAISAQLGWTGAQFDHLMQEVRAELQNVELKLYIEIFGDAKFKTIVTFGDSYTDENRLGYYFANNGSAPPVGWQQPVGLATASGGRSWARYASYYSNTTLYNYAVSGAVCSNEITPRYLDAIKGPFPDIAGYELPAFIADSKYVTPNGTKFFTGE…	AGGCAAGGAGATGGATATCGAAGAAGACGGCAGTGGCCCTGGAAAGAACTACGCCGACACACTAGCCACACTGCTTGCTCTGCTTTCCCATCCGTCCGAACAAACTGGTGAAGACACAGACCAGGTAGCCAAGGCAGTCATCTTCATCATGGACGAGTTTGACCTCTTTGCCCATCACCCCCGCCAGACGCTTCTCTACAATCTCTTCGACATTGCACAGTCGCGAAAAGCTCCTATTGCAGTTCTTGGTCTGACAACACGAATTGATGTAACCAACAGTCTCGAGAAGCGTGTCAAGAGTCGATTCAGCCACCGATACGTACATCTCAAGCTCGCAACAACATTCACATCCTTCCAGGCAATATGCAAGGCCTGCCTAATGTTGGAACCAGACCAACT…
ErCE31	gene03372	AAGTTCAAAGCAGATGTATACACTCTTTAACTTAATGCCTACACAGATGGATTGCACCATTAAAGGCTATTAGTTTCCTGTTCCTCTTACCCATCAAATTCAAGAGGTCGCATCCAGCTTACTCTCCAAGAATTGTGGTGCAGGGCCCGCAGCATCAAAAGCATAAGCAAAGTGTGCAGGGGTGATAATAAGAGTATTGTTACACACAAGATCACCCTCTGCACAAAACACTTTTACGTTCTCCTCAGGGTAGCTATCAATTCTGCCATTGTTTTGAGCATTCCTCGTGTATCCAAAGAGAACGACACCCTTAATTTGCTGTCGCACCGTCTCGGAGAGCGTGGGAATACTAGCGGCCATGACGGCGGTACCTTGACTATATTGCATGTTGGCAAGCAA…	ATGAAATTCATGATTTTATCCATGATAACCGCACTCGCGGCCGCATCCCCCATTTCCCTCTCCGTCGAAGCGTTCCAGACCAGTCGGTCAGGCAACACCTACACTACAAGCAATGACCTGGAGAACGGGAAAGCGGGAGCTTGTCCCAAGGTCATCTTGATCTTTGCTCGCGCCACCTTTGAGCCTGGAAATATTGGTATATCGCTAGGCCCTATAGTTTCGTCCGCTTTGAAGCACAACTATGGCGCCGACAACGTTTGGGTCCAAGGTGTGGGCGCCCCCTACGATGCCATTCAATCCGACAACTTCCTTGCGCAAGGCACCTCACAAGCTGCGATTGGCGAGGCAGTGAGCATGTTCAATGATGCCTACCAAAAGTGCCCAGGTACCCCCATCGTT…	MKFMILSMITALAAASPISLSVEAFQTSRSGNTYTTSNDLENGKAGACPKVILIFARATFEPGNIGISLGPIVSSALKHNYGADNVWVQGVGAPYDAIQSDNFLAQGTSQAAIGEAVSMFNDAYQKCPGTPIVAGGYSQGTAVMAASIPTLSETVRQQIKGVVLFGYTRNAQNNGRIDSYPEENVKVFCAEGDLVCNNTLIITPAHFAYAFDAAGPAPQFLESKLDATS	ATCTCTACCGTCATCCTTTGCGGCAAGGTCTGAGTTATCAGGATAAATATACCGTACTCGACGACATATATGCCTTTGGCGTCATTCTGCTTGAGATTGGCATGTGGAGAAGTCTGCTAGCTGTCACTAAAGACGAAACCAAGTTTTCGATAAAGCGTGACAGTAGCGGTGTGGAAGAGGTAGATATAGTCCTATGGACATCAGTTAAGGCTGTTCCTAAAGGTTCGAAGAAGCTTCCCAGCTCGTTTGACTGGAAAAGTCTTCCGAGCGTATTTCGCAGGATGGCAAAGAAGCACGTTTCTGTTGTACTTGGAGCTAGATTTGTGCGAATCATCGAAACTTGTTTGTCATGTCTTGAGAAACAAGACCGCACAGAGGGTGGAAACAGACTGTGGGAGG…
ErCE32	gene03377	GGGATCTACTAGTGGCCTTACGCCACGACTCTTCTAGAACACTAGTTAGTTTGAGTAGTGGCATGATTTCTTCCACATGTGTGTGTTCTTCAAGACGATCACTAGTTGTGCCAACCTGCTTTTTCGTCCTTCCCATGCTCTCTATTAAACACGCCCAACATATGGCACATGCTACAACATGTCGAGCCGAGCCGCTGTGGGCCCATGAAAGCGGGAAAATGAAGCTCTTAGTCGTTTTTAGGGCGCATCTGTACAGTTTGTTCCAGGCCCCCGAGCAAATACTCAAAGTTTTGCCATTGCTCTTTGTTTTCTTTGTAGAGAAGATCTAAGTTAGTTTAGTGCATATGTCAAGTGTTCTTGATGAATAGGCCGGCAAATGCCGAAAGCGTCATCAAACTC…	ATGAAGTACCATACTGCCCAAATTCTGGCTCTTGCCAGCGTCGTCACCGCCTACCCACGTCCCCAGCTTCCCGGGCTTGGAGGCTTGGGTCTTACCAACAAACTCCCGCTTGTCGGTGGAGGTTCTGGCTTGCCATTGCCAGGAGTAGGATCCGGTTCTTCTGGAGGTTCTGGTTTGCCACTTCTTGGAGGCGGTGGTCTGCCAGGTCTTGGTGGCGCCGGCTCGTCTGGTGGCTCTGGCTCATCTAGTGGCTCTGGTTCATCATCCGGGGGCTCTGGTTTGCCACTTCTGGGTGGCGGTGGTTCGTCTGGAGGTTCTGGCTTGCCGCTACTGGGAGGCTCTGGCCTGCCATTGCCAGGAATGGGCTCCGGTTCGTCAGGAGGTTCTGGCCTGCCGCTT…	MKYHTAQILALASVVTAYPRPQLPGLGGLGLTNKLPLVGGGSGLPLPGVGSGSSGGSGLPLLGGGGLPGLGGAGSSGGSGSSSGSGSSSGGSGLPLLGGGGSSGGSGLPLLGGSGLPLPGMGSGSSGGSGLPLLGGGGSGLPLPGVGSLLGARSRLAEPVEGAGGDSTGSSGTTVGNCKPQAASSSLLGGTENGIVDKNCCTDMTIIFARGTGEMGNVGTVSGPPMFKAIRSKLGDNRVTVQGVDYPASAAGNANLGGDGGEKMAALVKQAKTQCPKTKVIVSGYSQGAMVVHSAFRNGLSASDISGAVMFGDPLKRTAVGNLPAAQVKQFCGTADQICGGGGDGGATGSHLSYGSSADAAATFAIQAAGLA	CGAACAGGGAAGTCGAAGTGGCAATGCAGAGTTGCATGTCATAGGGGTGCGTTTCACTTGGAAGAAGTTTGCATGAAACATGAAGGCGGGGACACATCAACAGCAGAGGATTGTCAACAAGCACTACGGCAAGCCATTCCGTCGAAAAAGAACTAATTGACAAATGATGAGCGACAAAGAAAACACGCTACACTAGAACTGGTGTGAAACGGCGCACATGGTATGTGCCGAGGCACGTCGCGGAGTCGACATGGGATCTACTAGTGGCCTTACGCCACGACTCTTCTAGAACACTAGTTAGTTTGAGTAGTGGCATGATTTCTTCCACATGTGTGTGTTCTTCAAGACGATCACTAGTTGTGCCAACCTGCTTTTTCGTCCTTCCCATGCTCTCTATTA…
ErCE33	gene03537	GTTTTGTCCCAGGGAGCAGCATCCTGCAACGTCAAATAACGGGAGAACACCTTCCTTCGGCAAGCTGTCATGTAGCATTAATTAATTCCCGATGCGCTGTAATGTTTCCCCGCATTTTAAACCAGGAGCACACAGATCTGCCAGATCGCAAGTCATGCACGATTCACGTTACCGAATCTACCATCCGAGAGCCCCACTATTAACCCATCTTAACCACCGGCCAAGCCTTGATTCCCCCGTTGACAGACAACACCGCCATATTAAAACTGAAGCACTAGTGTGTCTTGACTCGCATTCGTCGTGCAATTTTCCAAATTGAGAAGACAAAGGCTTGGGGATCGAGGCACCTTCACTGCCAGACTTCACTGGCCAAGAATGCTTCTCTCTTGATTCTTCGCC…	ATGGGAAAAATTGATTCTGTATATTTTCTTTTCAACATGAAGAACGCATTTACTTTTGCCCTTGCGGCTTTCTGCTTCGAGGCCGTCACTGCGTCGCCTCTGGCCGTTGAGACACGCCAGAACCAAGGTTCCGGCTCCGGCCCCTTCGCCCCCGGCGTCTACAAAACCGACAACGGCCTCCCAGGCCACACAATCTACTACCCCCGCGGCAGCTCCGCCGCCAACACCAAGCTGCCCGTTCTCGTCTGGGGCAACGGCGCCTGCAGCACCGACGGCCGCTCCAACATCGCCTTGCTCCAGAACATTGCTTCGCACGGCTTCATTGCGATTTCCGAGGGTAGCCCCAACGGCGGCGGCCAGTCCAATGCTCAGACCATGAAAGCAGCTATCGACTGGATT…	MGKIDSVYFLFNMKNAFTFALAAFCFEAVTASPLAVETRQNQGSGSGPFAPGVYKTDNGLPGHTIYYPRGSSAANTKLPVLVWGNGACSTDGRSNIALLQNIASHGFIAISEGSPNGGGQSNAQTMKAAIDWISKVAGTGDYKNVDASKIMAAGFSCGGVEAMDNINDARVDTVGVISSGLLSNTDAAKSWRKPVLFVLGGSGDIAYNNGERDYRNMPAGVPAWKGNIPVGHGGTLGDKDGGRFGKAILNWMLWTMKGDNNAKNYFTSGYQADGYQVQSKSLENLKPF	GTACGGACGAGTTTTACCGAGTGTAATCGTACGGTAGGTATACCACCTTATGCGTCGCGTAGCACGTGAAAGACAAGGCGTTACAACGCTGGAGAAAAACAAACCCGATAATCTAAAACTTGCGCATCCACCGTATAGGACATTGCGAAGGTCCTTCTTGGCGTAAGGAGATCGGCGAGAATAAGGAGCGCCGAAGCGCCCGAGATGCCTCACCATCGAGCAACTCCTAACCCACAACCACGCCGTGACGTCAGGCCGAGGGACCTGTTTTGTCCCAGGGAGCAGCATCCTGCAACGTCAAATAACGGGAGAACACCTTCCTTCGGCAAGCTGTCATGTAGCATTAATTAATTCCCGATGCGCTGTAATGTTTCCCCGCATTTTAAACCAGGAGCACAC…
ErCE34	gene03792	AGTACGTTCACCGCATTGGCCGTACTGCACGTATTGGAAATCAGGGAAAAGCCACTTCTTTCTTCAACGACCGCAACGATGATCTTGGCGAGGTCCTTTGCAAGACGCTCATCGAGTCGAAGCAGGAGGTTCCTGACTTTCTTCAGCAACACATGCCCGAGAATCCCGATGCTATTGAGTGGCACGATGGCACTGATGAAGAGTCAGATGACGGCTTTGGCGGTGGCTTTGGCGGAGAGACTGGCGGTTTTGATGCTGGCGCGACCTTTGGCGGCGAGTCTGCTGGTAATGCTGGCTTCTCCGCCGATGCAGAGAACAAGGTCGATGCTTGGTAAACTGTGGTGAGGTACTGGGCCACTTTGCTACTTTCCAAAGGTGCATATTGTCCGTCCCTTACGG…	ATGGGTAGCTACTGGCACTCAATCGCATACTTCTTCCGACTGCCGTTCCATATTCAGTGGAGGACGGCGCTCGTCCAGCTTCCCCGATTCGTGCCTCTCTCCATCCTCCACTACACGTCGCCCAAGGGACCGCATCCGTTCCTGATATCGCTACCGAGCCGCAAGGACGCCCTCATTTACGTGTACACGTTTGTGCCGCCGGCACCTGTGGATTTGGATGGCGATGGCAATGGCGAACAGCAGCGAAAAGAGACGGGAGAATGGAACGTACCAGTGGTGCTAGACTTACACGGAGGCGGCTTCATCATGGGATCGCCGCTAGAGCAGGCGCCGTATGCGTCCATGATGTCGCGTGAGCTTGGGGCGGTAGTCCTCAGCGTGTCGTACCGCATAGGTCCT…	MGSYWHSIAYFFRLPFHIQWRTALVQLPRFVPLSILHYTSPKGPHPFLISLPSRKDALIYVYTFVPPAPVDLDGDGNGEQQRKETGEWNVPVVLDLHGGGFIMGSPLEQAPYASMMSRELGAVVLSVSYRIGPFNQFPAAIHDAEDVLAAILDKNGESKAGKVLREEIQRYYSIVQTNALEKKKKKPVPPHIEHVKHITLDPTRLAISGFSAGGNIALNMALSVPPCPELGMSTSFGPHTRTQGPAPVDTMSPVLPENRRATILDDPFESWPSLLPPPEAQPRMLPLLLFYPSLDARLLPHERPMKPMPKALKPDDHHMEKPRRPGLFSIMGPTYLPKRLRAHPRASPGLTNPDDIQKNAAIFLVLPENDTLAVQSDVWVDKMNNSGWKGPVRFGDGRE…	GGTCCTTTGCAAGACGCTCATCGAGTCGAAGCAGGAGGTTCCTGACTTTCTTCAGCAACACATGCCCGAGAATCCCGATGCTATTGAGTGGCACGATGGCACTGATGAAGAGTCAGATGACGGCTTTGGCGGTGGCTTTGGCGGAGAGACTGGCGGTTTTGATGCTGGCGCGACCTTTGGCGGCGAGTCTGCTGGTAATGCTGGCTTCTCCGCCGATGCAGAGAACAAGGTCGATGCTTGGTAAACTGTGGTGAGGTACTGGGCCACTTTGCTACTTTCCAAAGGTGCATATTGTCCGTCCCTTACGGCTCACCGTCACTGCCTGCGCGTTGAGCTTCATGCTCCACCAGGTATAGCAGTCGCACCTCACGACACGATGCTACTACGGGATTTCTTTCA…
ErCE35	gene03826	ACCTATCCCATCATGTCTTCCTCTCTACCCCATTACCATCCCTCTCACTACATATCCCCTTTGCACCTCCCTTATCATCAACTTTCGCATTCCATACTCTCTAAACATGCCTCCTCCTCGCCCACTCAGTCAAGTACTCCCTTCCAGCCAATCTCCACGTATCCTCCTCCACATAACTTCCATTGTATCCCCTGCCCTTCGCCTGAATAACCAAATTAAGCCCCTTAGCACCATCGCTATACTTTGGCCAACGTGGCAGCTGCTGGCCATTTGGATCACCAGTAGCAATGAAGTTGATCCACTGTGCACTCACATCATTAGCCAGTGCCTTGTACTCTGGCCACGGCCCGTAGAACCGCGGGTTGTTGAACACGAAAGCAACTTCAGTAAAGTGCGCGA…	ATGGCTTTCAACGGAAGAGCTTGGAAAGTGGGGGCGCTAGCGGCATGTCTGCTCGGGACGACTGCAGATGCAGTCGGGCCTACTGTCTCTGTGCTCAACGGAACATACGAAGGCGTACATCTTCCCTCGTTCAAACAAGACATATTCTTGGGTATCCCATATGCGCAGAATACCGGAGGCGAGAACCGTTTCCGCATCCCACAGTCTTTGAACTTGACATGGAACGGCACACGTCCTGCCAAATCTTATGGAGACGCATGTCCAGACTCATTGGGCTATAACACCACGATGAGTGAAGACTGCCTGAGCATCAATATCGTACGCCCAGCAGGACTCTCTCCAGATGAATACGCCAAGCTGCCAATCGCAATGTGGATCCATGGAGGAAGTTACCAATTC…	MAFNGRAWKVGALAACLLGTTADAVGPTVSVLNGTYEGVHLPSFKQDIFLGIPYAQNTGGENRFRIPQSLNLTWNGTRPAKSYGDACPDSLGYNTTMSEDCLSINIVRPAGLSPDEYAKLPIAMWIHGGSYQFGTTAQPNYNLTYMVQRSVEIGQPIIGTSINYRKGGWGLLYSREVQGTGQTNLALRDMRKALEWISENIEAFGGDKDRVTIWGESAGSFAVGQLLMSYGGRTDGLFHRSIQESGSATTAWYNGTDWYQPLYDNIVNKSNCSDKADTLACLRTVPYDSLLPLLAAPSWYPVVDGDIMPEYPTQLLASGRFAHIPHLYGTNSDEGTDNAPADGVINTDTDLYNYLANETGFDFPDAVIKHIMELYPNDPTQGIPLNTGVELFAEHGVQY…	TCAATGCTGCGATGGAGGGTGAGAAAGGAGTGCTTGAGCACCCGCCATGGCTTGTCACTCTTGACTTGCCAGTGAGGAGGTAGACAGTCCGATCGAAGAAAATCATCAGGAAAATAGCGCAGGGTGCGAAACCTCATCTCTCAACTAGCGCACCCAAAGATGTGATCACGCTAGGCATGGTGTTGGTGACGGTGCCGTCCGCACTCCGCGGAAGCCGATCAGGCGTGCAGGCGTTCCAACCAGCGCAAGCAGTGCCTCACGTTCGGCGCCCGCAACCCCCGACAATGGCCTTACTCTCACCCTACCCTGAGTCAACACCCAAATTTCATTGGCGCATGCACCAAGCATACGACGACGAATACTCATGGGTTTAAAAACGGCAATACTCAAAATGGAGGC…
ErCE36	gene04203	ATGATCCACCGAAGATTCCTCCAATCCTTCATTCCCTTATATCCGCCTTCCAACAAATACCCATATTCAAATTGTCTCTTGCTACTGAGAAAGCCTAAGCCTACGCGCCTCGGACAGCGTTGATCTTTCCGATCAAGAACCTGCCCGCCTCGCCAGCATCACGACCATAGCTAAGATGGGGAAGCAAGATAGCTGCCTCAAGGTTTCCATCACACACGGTGTCGCGGATGGCACCACCGCAGAAGATCTTGAGCTTGTCACGGGGGAACCTGGGAATCTGCTGGCCATCAGCGCGAGCCTGGGTGTCGCCAAAGGTGACGACACCGGCAATCTGGTTCTTGACAGAATCAGACAGGTCCTCGATCGCGCGGTGGTTCACGGCTGCGCCTTGACTGTAGT…	ATGAGCTTCTCCCTCGCTACAATCTTCAAAATGATGAAGCTTCTTTCCATCCTCGCTTTGGCAATTGCCTCATCTGCTACTCCGGTTCTCATTCCCGTCTCTGAGGCCCCTGAACTCGTAACCCGCCAACTCGACCGCACCAGCCTGACTGAGAATGAATTCTCCAGCCTCATCGGTGGTGGATGCAAGCCAATCATTTTCGTCTGGGCTCGTGGTTCCACTGAAGCCGGAAACATGGGCTCCATCATCGGACAACCCCTAGGAGATGAGCTCCGCAAGGCATACGGCCGCGACCTCGCCATCGAAGGCATCGATTACGCTGCTCTCCTCTCCACTAACTACCTCCCCGGCGGCACTGACCTTGTTTCCGAGCGCATGATGCGCAGCACCCTCGAAGAC…	MSFSLATIFKMMKLLSILALAIASSATPVLIPVSEAPELVTRQLDRTSLTENEFSSLIGGGCKPIIFVWARGSTEAGNMGSIIGQPLGDELRKAYGRDLAIEGIDYAALLSTNYLPGGTDLVSERMMRSTLEDINRKCPTSIIVCGGYSQGAAVNHRAIEDLSDSVKNQIAGVVTFGDTQARADGQQIPRFPRDKLKIFCGGAIRDTVCDGNLEAAILLPHLSYGRDAGEAGRFLIGKINAVRGA	TCGCCCCATTCACTGTCAAGGCGGGATTCCGGACTTTTGTTGTTCTCAGGGATCCTCAACATATCAAGGTAGTTGCACAGGCATTGAAAATACCAGAACGCAATTCGATCGTGGGATACGAATACGAGGAGGTCTTTAGGTCTCCAAAGAGCAATGCCAGCTCCAGCACAAATGCTTCCAAACCTGAAAAGTACGACGAGAAAGCCAAACATGCCCGCACAGCATCGATCCATAAGTACTTAACCGGTGCATCGTTGTCAGACCTAAGCGAGCTTTATGCATTAAAGCTTTCCAGCAATATGGACGATAAGATGTTTCAGGTTGGTACCTGGACACAGATAGAAGACTGTTGGTCATTCTTCCAGCAAGTTCTTACTAGGTGCATAGTAGAGACGCTGG…
ErCE37	gene04204	ATGGATAGTGAGTGAATGATGGGAGAGGAGCTTGGTGGTGAAGCTTGCTGAGTTGGAAACAGGAGTTCCAAACACTGGATACTTATACAAAAGATTTCTTCCTGTAAGGCCTCCAATCCCGTACTCTTCCTATCTTACCCGTAGGATGCGGAGATCCTGGCCTCGTGGTGTGTAGCATAGATGATAGCCATGTTGACAACACAACTGATGCTGTGGACCTCAGCCGAGGCACTGAGAAGCTCCTGCCAGGCACAATCCAATTAGCTATCAATCCCTCAAGGAGAGCTTTGCCAGCCAAGCCCATCGATATTACACCAAGACCTAGAATGCTCACTTGTGGTGGTGACTTGGTGTTTTGGATGACCTCTTGGACCAAGATAGCCCAAGATTAAAGGCCTA…	ATGTACACTATGCGCTCCATCTCTGTTACTGCTTTGTTGGCTCTTGCCCTCCTCGCCTCTGTCTCTGCTCAAGGGCAATGCCCCGAGATTCCTGAGAATGATGTTCAGATTGGAGAGCCTGTGCCAATTGTACCAGGCGATATCCCCAAAGGATGTTCTGATTATGAGATTCTCGTTGCCCGAGGAACCAGCGAGCCAAGTTTTCCTAAATTTGGTGTCATTGTCGGTGACCCTGTTGTCAGCAATGTTTCAGCACAACTGCCTGGAGTGCAAGGCTATCCTGTCCAGTACCCGGCCAGTTCCCAGATCATTTCTGGAGGAAGACAAGGCACACAGGACATTGTTCAGCGCTTGACTTCCCAGGCTGCTGCTTGTCCCAACCAGACCTTTTCTCTAGTT…	MYTMRSISVTALLALALLASVSAQGQCPEIPENDVQIGEPVPIVPGDIPKGCSDYEILVARGTSEPSFPKFGVIVGDPVVSNVSAQLPGVQGYPVQYPASSQIISGGRQGTQDIVQRLTSQAAACPNQTFSLVGYSQGASIMHRAAEKLPTSLFPRIKSVVMFGDPTLRLGQVGDKFPQGLRAKVLQVCAKGDPVCDSGSCQYYHLTYVLPKYMEGAVMFIVKAFKGERL	TACCCGTAGGATGCGGAGATCCTGGCCTCGTGGTGTGTAGCATAGATGATAGCCATGTTGACAACACAACTGATGCTGTGGACCTCAGCCGAGGCACTGAGAAGCTCCTGCCAGGCACAATCCAATTAGCTATCAATCCCTCAAGGAGAGCTTTGCCAGCCAAGCCCATCGATATTACACCAAGACCTAGAATGCTCACTTGTGGTGGTGACTTGGTGTTTTGGATGACCTCTTGGACCAAGATAGCCCAAGATTAAAGGCCTAGCTCCAAAACTGAGTTTTGGTAAGCATTAGCCTTGGGATCCCAAAACACCAATGACAGCTCATTGAGAAAAAAGTCGCCTCGGTAGAAGGGGATTTGCCGTCGCGTGATTCTGGAAAAGACGGCGACGACTTGAA…
ErCE38	gene04569	CATACGATCTGACAACGTCTCATCGCCAAGAACTATTTCTAGAAACCTTCTCTGACGTTTCATCTCAAAGGCTAAATACAAACCCATGTGACAATCTCGCCATTCACCCCGTGATCGTTGCCACATTGACAGGTCCGTTTTTATTTTCCTACTTGGCATCCTTAATACAATATACCACACACCCTCCCCACCACTTGTTTCATTTGCGTGGTTCCACTTGGCGCAATACCAAGCTTCGCTCGCCGCTCCACTGAGCATCCGATCATTAGCCGGCGGCAAACTTGCATAACACGGGAGTCCGTGGCTCCATTGGAGCGGAGCTTTTTGGCATGGCCTTCGACGTTGTGTCCCGGACGAACGGCAAGTATGGGGTAATTGGCAGAAAACGCCATCCTTAAT…	ATGGGTTCTTTCATCGTTGCGGCTCTCGCTGCCGTCGCCATCGCAGGCCCCGTTCCTGATCCCCTCAATGTCATTAGGCAGAGTGGCCCTGCTGCTGGACAGGTATGGCTCCTCTTGGCAAAACTAATCAGCCTCTTGGTCAGAACTAACGTTTTCTTCAAGGTCATTACCAAGTGCAGCAAGCCTGGTATGATTGCCCTTGCATACGACGATGGTCCATCGCAAAACACGCAGAAGCTCGTTGACCTGTTCAACGCTGCTGGCGGAAAGGCGACCTTTTTCATGACCGGCACCCTCTACGGATGCATTTACAACCAGCGCAATGCTATCAAGAACGCCTACAACTCTGGTCACCAGATTGCGTCGCACACGTGGTCGCACCCCCAGAACTTTGGCTCC…	MGSFIVAALAAVAIAGPVPDPLNVIRQSGPAAGQVWLLLAKLISLLVRTNVFFKVITKCSKPGMIALAYDDGPSQNTQKLVDLFNAAGGKATFFMTGTLYGCIYNQRNAIKNAYNSGHQIASHTWSHPQNFGSLSTNDLNNQMSRVEQAIVNIIGKKPTYMRPPYLATASSPIAPFIDGGNVLPTMRNLGYRVITDDVDSEDWNGKTPQQSQQKFQQAGTGGNGHISLMHETYASTVNTLTPWLINWAKNNNLKLVTVAECLGDSAGMYKSGTPNGQSSC	AAAACAAGACGACTCCGAGCGCCACGTCCTGTCACCCCTTAATTCTACAAAGCATCTGGCCAGGCCTGAATTGACCCGCTACGTGGTAAATTCCAGGGGCCGAAGCAAAACTTTGTTGATTATCAAGATCGTATTGTGAGTCTCTACGATGGGTACTGAGCTGAGTATATACATACGATCTGACAACGTCTCATCGCCAAGAACTATTTCTAGAAACCTTCTCTGACGTTTCATCTCAAAGGCTAAATACAAACCCATGTGACAATCTCGCCATTCACCCCGTGATCGTTGCCACATTGACAGGTCCGTTTTTATTTTCCTACTTGGCATCCTTAATACAATATACCACACACCCTCCCCACCACTTGTTTCATTTGCGTGGTTCCACTTGGCGCAATA…
ErCE39	gene04584	CGCTTCTTCAGCCCTGGACCGATAAACGGCCCTTTTACCGGCCTTGGCATCTGTCCATGATCAGACTTGGGGCTTTGCACAGCCCAAACTCAAATGTCCCACGGTCATATCTCGGCTCTCTTTGGACGAAGCAATCGGTGGGGGAACTGGCTTACATACAATAGTTATGCTATGCATCGACATATCCAAAGCTCATCGTGGATTGACGTTGCGCACCGTTTCTGCCCAGAAAAGGCTATTTTGGATCAGTCTTGGGAGCCTCGCCTTCGAGTCTAGACTTGAATCTTGGATCCCCCATGACCAGATGCAATACAAGTACCGTTATCGCATCCAGCGACCCCAGCGCTCAACTGCACTCCTCATCACACAGCATTGCATATCTGTTTAGCCATCAGTACT…	ATGGTATCTTTCAATTTGCTAGCTCTCACGACGCTGATCGCGACCGTGTCGGCTCAATCTTCCGGTACTCCCATCCGATATATGCCCTTTGGTGACAGTATTACGGAGATAGTCTGCTGGCGGAGTAAGCTTTGGCAGCGTCTTCGATCTACTGAATGGGCCAGTGTGGACTTTGTCGGTAGCGGTCGGACCGAAAATAACTGTAGAGACTCCGCCTATGACCGCGACAACGAAGGGCATTCCGGCTTCCTCGCAATCGATATTGCCAATAAGAATCAGCTGGTTGGATGGCTGCAGCAGAATCCGGCAGATGTCATTACCATGCATCTAGGCACTAATGACATTGTCCAGCAAAACAAGGCCGTAACAGACATCATTGCGGCCTTCACTAAGCTCGTA…	MVSFNLLALTTLIATVSAQSSGTPIRYMPFGDSITEIVCWRSKLWQRLRSTEWASVDFVGSGRTENNCRDSAYDRDNEGHSGFLAIDIANKNQLVGWLQQNPADVITMHLGTNDIVQQNKAVTDIIAAFTKLVTTMRASNSRMKIVVAQIIPMGFGNYNTKIQELNRAIIPWAQGLNQTESPIWVVDQYTGFNPSSDLRDGVHPNDSGDVKMTNVWYPAVVRAFEAAKAAKSGTSMVPSKFAAQELVAWLNNLLQLNITKVEQCGTGAALCQVFDSIFYDVPMSRVKFNANTEYAYLQNFKILQNTFAKHQIDKPIRVESLVKCKMQDNLEFLQFVKQYWDQHFPGHEYDPVARRKGQAGLGSGSAPASRPAAAARRAPAASNTAAPRTRTPLASGGGA…	GTGGCTGGAGCCCCTAACGCTCGCGGCTCCCACCCGAAATAACACACTCAACACCATCGGCGCGTTGCTGGGCAAACCTCCGACCATGTATCACGCACGTCGCTGAGCTGACGGCACCCGTTCCAGCCTATCGCTGCAGACGCTTTTTGGCACAAAGTCTACCACGATGCTCGCGTGTCGTCGCGCCGCGTCACCCTGCAGTCTCTCGTTATCGGGGCATGGATTTCTTGCGTCCACGTTGTTTCACTCCTCCGCGTCTAGCCAGCCCATCGCAAGCGAAGCCGTTTGTCGTCGCAAACAGTAGTACTAGCAGTAATACTGTGCTCGCTTCTTCAGCCCTGGACCGATAAACGGCCCTTTTACCGGCCTTGGCATCTGTCCATGATCAGACTTGGGGCT…
ErCE40	gene04761	GTCGCAAGTTCCGTCTTTTCAAGGAGTGAGCAAACTACAGGTAACAACCAAGCTTGATATTCACTCAGTCTCCCAAAACCAATCATGTTTTCGATCAATCCTACTTGGACAGCATCTTGGCAATCGACGCAGCCGTAGCATTGTGAATAGGGAAAGTAGGATGCAACTCGTTAAGCCACAGGTACTCGTTTACCGCGTACGTACAGCTGGGATCCTTCGTGTACCAACTCGATGTTCCACTATCCTTTTCGTTAGCAACTACACATTTTTTTCTTCTTCTTCTGGCGCCAAAAAAAAAATGTCAGAAACTCACCTCTTGTACGCCTGGCAGTACCCCGTGACATTCTTCAGTCCCTTGGTCTGCTCGTAGCTCTTGGGGTTCTCGATAACGCTGCTGTA…	ATGGTAAAATTAACTATTCTCGCCTTGGCCTTGGCCAGCTCTGGGTTCGCTGCACCTAGTGCAGCCAAAGGCCCTCACTGGTCAGGATGGAAGAACGTTAAGCACCTTTTCGTCTTTGGCGACTCGTACACCCAAACTGGCTTTGACGTAAAAGGTACTCAGCCAAACCCTTCAAACGTCCTGGGCAACCCACCATACCCCGGCTGGACATCTTCAAATGGCCCCAACTGGGTCGGTTTCCTCGGCACCACCTACAACGCTAGCAAAGTCCTGGTATACAACATGGCCTATGGCGGTGCTACCGTCGACTCGGACCTCGTTGCTCCATACACACCCACCGTCATCAGCATGAAGAACCAAGTTCAGACCCAATTCCTCCCCACCTACGGTTCCCATCCC…	MVKLTILALALASSGFAAPSAAKGPHWSGWKNVKHLFVFGDSYTQTGFDVKGTQPNPSNVLGNPPYPGWTSSNGPNWVGFLGTTYNASKVLVYNMAYGGATVDSDLVAPYTPTVISMKNQVQTQFLPTYGSHPTFAPWTSNSSLFAFFIGINDVGTSWWRDNATTIWDSIFTVYNKQLQDIYATGARNFLFLSVPPVNLAPLTTEQNDGGYAKENEGKAILRWNQRIMNMISTFQAKNKGTTAFVHDSWDLYSSVIENPKSYEQTKGLKNVTGYCQAYKSGTSSWYTKDPSCTYAVNEYLWLNELHPTFPIHNATAASIAKMLSK	GGAAAAGGATGGTGAGAGGAGAGTACTCACGCCTCGCCTTCTTCTACGTCTGCATCTTCGTCACCGCCGGCGAGGGCGAAGAGCTCATCGTCGATATCATCGGCCGACATTGCGCAGGTGGCTGGGAAAAGTTTGGCGGTGAATTTGTAGCTTGTGCGGGCGACAATGGCGGGGATAACGGGGGTCGCGGGAGATGTCGTGAGGAGATTTGGGCGCGCTTAAGGGGGAGAAAAGAGGAAGGAAAGAGGAACGTGGGAAGCCCAAAGGTCAGGGAAACGCTCGCTGAGCTCGGGCCATGCCGCGTCCTCAAAGTGGGTCGTTTTAGCGTGCAGTGAGCGCATCATACCCCATCGATCCATTCTTCCATTCATGCCTCTTTTGGTACAATTGCGTCTTTCC…
ErCE41	gene04762	ACGATAAACTCAAAACCGTATTCGCTGATGAGCTAAGTTTAAGAACGATGCAATATACTCTATACTCTTCCGGAAAGAATGATCTATGATACACGACAATTTAGTTATCACACTCATCCTGCGCCTCGTCACCGTCTTCATCAGTCTGCGCAACCGTCTCTTCGTCACCGGCTTCATTGGTCTCATCAATCGTCTCCTCGTCATCATCTTCAACGGTCACTGCAATCGTCTCCGCAACCGTCTCCCCAGACAATAGTTGAGCGATCGATGCAGCCGCAGCATCGTGAATGGGGAATGTAGTGTGCAAGCCGTCAAGCCACAAGTATTCGTTTACAGCATACTGGCAACTGGGGTCCTTTGCAAAAGAATCGTTTGTAAGACTATGGCATCTGTCAGCAA…	ATGGCATCTTCTGCCATCGCCGCACCCACCGCAGATGGGTCTTCTTGGTCTGGTTGGGGCAACGTAAAGCACTTCTTTGCCTTTGGTGATTCGTACACGCAAACCGGCTTCGATGTCAACGGCACCCAACCAACTGCTTCAAACCCTCTCGGTAACCCGCCCTTCCCTGGTAACACATGGTCAAACGGGCCCAATTGGGTTGGGTTTCTTGCTGCAAAGTATAACGCTAGCAACCTTCTCATATATAACTTCGCCGTAGGGGGTGCTACCGTAGATAGTGCCCTCGTCACCCCAGTCGACATACCAGTCATTGTCACCATAAAGGACCAAGTCCAATCTCGGTTCCTCCCCGCCTATGGCTCACACCCTGCCTCGACTCCCTGGACATCCGCCTCCTCG…	MASSAIAAPTADGSSWSGWGNVKHFFAFGDSYTQTGFDVNGTQPTASNPLGNPPFPGNTWSNGPNWVGFLAAKYNASNLLIYNFAVGGATVDSALVTPVDIPVIVTIKDQVQSRFLPAYGSHPASTPWTSASSLFAFFIGINDIDFSWQRGNATLYDSIFASYQKQLEDVYATGARNFLFQTIPAVNLSPLSQAQNRTQEERKKESDAIVGWNKRLTDMVAAFQDSHKGTTAFLHDTYGLYNKVMQDPKSYEQTAVYKDVTTSCAAYANLTNDSFAKDPSCQYAVNEYLWLDGLHTTFPIHDAAAASIAQLLSGETVAETIAVTVEDDDEETIDETNEAGDEETVAQTDEDGDEAQDECDN	CCTCCGAATGAGAGAAATTCTATCACGAATATTGCGCTTTGATTTTTTGTATATACTAAGCATCTAGGTTGGAAGTCGCAAGTTCCGTCTTTTCAAGGAGTGAGCAAACTACAGGTAACAACCAAGCTTGATATTCACTCAGTCTCCCAAAACCAATCATGTTTTCGATCAATCCTACTTGGACAGCATCTTGGCAATCGACGCAGCCGTAGCATTGTGAATAGGGAAAGTAGGATGCAACTCGTTAAGCCACAGGTACTCGTTTACCGCGTACGTACAGCTGGGATCCTTCGTGTACCAACTCGATGTTCCACTATCCTTTTCGTTAGCAACTACACATTTTTTTCTTCTTCTTCTGGCGCCAAAAAAAAAATGTCAGAAACTCACCTCTTGTACGCC…
ErCE42	gene04782	TGTATGGTTGGTATGAAGAGGCGAAGTTGCGTTGAAATGATAAGAGTGCAAGAGCACCAATCAACATTGTATTAGACCGCAACGTCATCATTACATATAGCTACTTCAACATGGCTCCTGGCGCAGCTGGGAGTAGCGCTCCCTGGGGCGGGGCATTCTTCTTCTTGAACTCATCCGCCATTTCTCCCATTGTTACAAACTCGACGCCTTCGTGCTTCTTGAAATACTCAATCAACCTCTCGTGCATCAGCAGCAAATGTGGGCGGCCTGATACATCGGGGTGGATGGTCAGAGGCTGTTTTGTCGCATTAGCTGAGCTCCCAGAATATATTAATTTTCAATGGAACGAAAACTTACAAAGATGAACTCGTCATACTCGCGGTAGAAGTAGTCAAAGTG…	ATGATATGCAAAGACACAATGGGCAAGAAGCGCGTTCTCATCTCGTACGGCGTGGATGTAGACGCAGTATGCGGCTGGCTGGGTTCCTACGGCGGCGAGGACAGCTCCAACGATATCAGTCGCGGTGTCTTTGCCGGCACAGTCGGTACCCAGCGTCTGCTGAAGCTATTCAAGAAGTACGACATGAAGACGACATGGTTCATTCCTGGCCACAGCCTCGAGACGTTCCCCGAAGACATGGCTGCCGTGCGCGATGCAGGCCATGAGATTGGACTACACGGTTACAGCCATGAGAACCCCACTGATATGACGATTGAGCAGCAGAGGGATATTCTCGACAAGACCTACCGTATGTTGACTGAGTTTGCGGGGAAGCCTCCGCGGGGCAGTGTGGCTCCA…	MICKDTMGKKRVLISYGVDVDAVCGWLGSYGGEDSSNDISRGVFAGTVGTQRLLKLFKKYDMKTTWFIPGHSLETFPEDMAAVRDAGHEIGLHGYSHENPTDMTIEQQRDILDKTYRMLTEFAGKPPRGSVAPWWETSREGAELLLSYGIEYDHSMSHHDCQAYYLRTGDTWTKIDYKKTANEWMKPLVAGQDTGLVEIPANWYLDDLPPHMFIKKAPNSHGFVNARDTEDLWRDHFDYFYREYDEFIFPLTIHPDVSGRPHLLLMHERLIEYFKKHEGVEFVTMGEMADEFKKKNAPPQGALLPAAPGAMLK	CGCCTACCATGCCGGACGCAGCGACGATGACAAAGGCAACGAGGAAGAGGATACCGGTGATTTCCTTGACAATGGGACCACCCACGAGCATGCCCATGTCTGCGATGGAATGGCAGCCTGGGTGTCGGAGGCGGAATTGACCCAGCACGAGTGCGCCCCAGGTATTGAGGGCTTGCCAGCCGAGGACATTGATGGCACCGGGGAACGCGCCTAGGACGTACATGGCAGAGGGGATTGTGAGAACACCGGTTGCGAAGATGACTATTCAAAACAAACAATTAGTACACAAATTTCCCAGGGTTTCGAATATCTAGGTGGCGTGAGGTTGGTTCGTCAACTTACGCTTCAGCAGAATCACCGTGGTATGCACCCACGACACAGTTCTAAAGTCCTCGATGC…
ErCE43	gene05167	TCCACCGTTAGAATGCGAACGGAACAGGTCAAGCAATAAAATCTCAGATCCAATGAATTGGCGTGAAATCTTATCTTGAGATATAACAGGAATACGAGCCTCAAAGTTTCGCCAATTTCTCCGGCTCTCCCGTCGCACTGGCCTTCTTTAGGGCATTCCATAGTCTAAGACCCTCTTCTAGGCGTACGTCTTCCTCAATGGCGACACTACCATTACTCTTCAATACTCTTAGCTGCATTGCATGCTTTGTATCCCATTCCGGCTCCTCTCCCAGTAAGAATCTACTCAAGGGTGTATGGAACGCATCCGACGCGGCCTTCTTCTCTCCATCGGTCAAAGCGCTACCATTACCCCAGAACCAAATCGCCATGTCAGACCCGTGCGTCACGCCATAGTGCG…	ATGTTAAATCCATCCAAATCCTATCTCCGCGATCTTCAGTTCCGTGGCGTCGTCGAGGGTCTCACATATGTCGATGGCGACAGCAGCAACAGCCAGCCGCTCTGCCACTACTTCGGGGGAGTCCCGTATGCACTGCCTCCCGTTGGACCCTTTCGCTTCCAGAAACCACGACCGCTGCCGCCGTGCTATCGCTATGGCACAAAGGCAAATCCAGGACGGTATGCGGGGGCCTGTGGCGTGTGTCCCCAGCCAGGGTCCAGTACTGATATTCTAGACGAGCAGTCGTGGGACGAAGACTGCTTGCAGAGCAATATTTGGATTCCTGCGGGCAGCCCGCCAACAGCCGAAGGATGGCCCGTCTTGTTCTGGATCCATGGCGGATTCTTGCAATGGGGTAGC…	MLNPSKSYLRDLQFRGVVEGLTYVDGDSSNSQPLCHYFGGVPYALPPVGPFRFQKPRPLPPCYRYGTKANPGRYAGACGVCPQPGSSTDILDEQSWDEDCLQSNIWIPAGSPPTAEGWPVLFWIHGGFLQWGSPNGTDLRALLSESPTRCIVVAPAYRLNLLGFLAAKELDDSCVGYDANLGFWDQRLALQWTHENISYFGGNPSNITIGGYSAGSHSVFHQLSYDLGLPDQKAVVKRALMLSNGPGMQPKSMDEAQDQFNELLQALDVDLRLSPAEKLRKLRSMTPRTLIEASNKIKLHQFRAVTDGSFVRHGLLEELSNGIYAERLKRRNVKLIMGECSDEHFVYGTWRPPQPAYEHMQHRLEADYPREACKVLMSHYFPDGKLSTKFDSWQAAFGH…	AATGATTAGGGAGTGGGATACTATACGAAGCACGAGGAATATATATCCTGTGAAGAAAACTCCTAGCATGAAAAGAGTTGGTCTAAATGATTCACGCTAAGTTATGACTCTTGTCCCCAAACAACAATGCGGTTGAATAAGCGGAGGCTTATCACTCATGCCCTGAGGGTCGATTGTTGTCCTCAAAGAGGCCCAGAGTACTTGATACCACTCTGGTTGGCTAGGTTCCAGCACGGTGGAAGGGTGAGTGTTCACGATCAGGAGATTTATGGATAAAATTCTGACATATAATGCCATTTCTGTCATTAAGGTTCAGTCGGGACCTTCTCTCGATTTCAATTGAGCAGCGTTCAGCCTTTCCTTCCTGACACCGATCTGTCGTGCTGTGATTATTTTCAG…
ErCE44	gene05188	CTATTACAACAAACGAATCTTGAGAGTAAAATAAATAATCAAAGAAATGTATTGTCTACAAGAAGAGACAAGCGTCAACAGGGCATCACACCGTGCAAATTCACTTTCCTCCACTAGTAGCAGCCAACAGCATCTCGAGCTCGTTCTTCCACACACTCGCTTTGATGTATGTCCCATGCCCATACGTCTCATTAGACAAAGGTATAACGACTGCTTTTCCTACTCCCCGCTTCATCTTCGCGATAGACCACTCCAAAATTTGGGGTTCAGGCGGATTCATCAGATCATCCGCGGTATTTACTGCCGTCAGTGGCGCCTCGATCAATCCTAGATCAGACTCTGCATTATAAGTATGAGAAGCATTCCACGCAAACAACTGATCATTCGCGTCAAATTCAG…	ATGCGAGCCAACACAGCATTCCTCTGCGCAATCAGCGCTTTACCTTCGTTCGTCACAGCGCAGCTGCCCCAAAGGCCACCAACCTTGACCTGGCCGCAACCGACCCCAGGAACCTTCTCGCTATCCAACTTCACATTTTCCACCGGTGACCATCTCTCCAACTTAACTTTGCACTACCACACGCTGGGTACGCTTCAAACGTACGCCAACGGCAGCACCAACGCGATCCTCCTCCTTCACGGCACGACCGGCTCATCAGCTCAATTCTACGTCGATGAGTTCGCGGGAACACTCTTCAACAGTGGACAAACCCTCGATGTCTCCAAATACTACCTGATTATCCCCGACATGATTGGTCATGGCAACTCGAGCAAGCCCAGCAACACGGACCTGCGTGGG…	MRANTAFLCAISALPSFVTAQLPQRPPTLTWPQPTPGTFSLSNFTFSTGDHLSNLTLHYHTLGTLQTYANGSTNAILLLHGTTGSSAQFYVDEFAGTLFNSGQTLDVSKYYLIIPDMIGHGNSSKPSNTDLRGKFPKYQYVDMIAANHALLTHHLGVQHLRLVLGLSMGGMHTWMMGEQYPKFMDALLPIACLPTQIAGQNRLWRKLIIELIQSDPAWKEGEYTSPPVVSMSGVLSLQQVMFSSAVDYYAKYPTRAAMDAFVEGLLPHVPEFDANDQLFAWNASHTYNAESDLGLIEAPLTAVNTADDLMNPPEPQILEWSIAKMKRGVGKAVVIPLSNETYGHGTYIKASVWKNELEMLLAATSGGK	TTTTCAATGCTACTTGTGCGACGATATCATTGGTTGAAGCAATGCGTCGACCCCATCCAATGATTGATACTACTGAAACAGAATATCTTTCAATTGAAAGAACGTAATCGTCAGATTTGTCAATCAAATCCTTTAGCAGTACTCGTCCCTCGTCAGATTGCCAGGAAGCGTATTTGCGTACAACATGACTCCCAGTAGCATTATGCTAAGTTGATGTGAGCCCCCAATGAATTTGTAATAGTGATACAAGTACTCACAAGCAATCGCCGGTGTAGCCGCCATTGGTCGCCGTAAGGCAGAGCCGTGATTGCATACTTCGATGATAGTGTCATGTCTCCCATCGCAGGCATGAAGGGACGCGAAGAGTAGAGATGAGACTTGCGGTCAAACAGATCGGAA…
ErCE45	gene05239	CCAGCAAGTCATTGCATGATTGGATATGGGTTATTGAAAAGCATAAGGGAATCTCCTTCCTCGTATTTGATAGACTTGCAAACAGTCAAGCAAAAAAACACTACTTTTCCAACCTCTGCACTACCTCCGCAATCAACTGCGCAATCTGCTTGCCATCCTCCCAAATCTCATCGTGTCCGCCCTGCAAATCCCTCACATTGAGTACTCTCCTCGTGCCACCATCGCCTCCCTTGACCTCATCCTCTGCATCCCCAACTTCCATGACTATACTCCACCCCTGTCGATCCAACGCAACACACATGACATCTCTCTGAGCGCGCTCCACCAGCTCATCCGCATAGCTATGACAAATAACCAACAATTTCCCCTCAGGCCAGTGCTCCACAGAGTAAGTACCCG…	ATGACCACATCTGACATTCCCGGCTTCCCGCAGCACCTTGCCTCTGTGCCTTACAGCTCACCGGCGAGCCGCCTCCGCACAGTCGACATCTGGCTGCCCGAAAAAGCCAACGCAACAAAAAGTGATTCCGACGGCCTCTGGCTCATCTACCTCCACGGCGGCGCCTGGCGCGACCCAACCCAAGACTCTCGCTGCGTTCTCCCCACCCTATCCCACCTCTCCACCACCTACCCCCAAACGCTAAACCAGCTCTCCGGCATCGCAAGCTTGAACTACCGTCTTTCCCCCTACGAAAACCACCCTACGGATCCGAGTAAAGGTGATGAAGAGAGGTCTACTAAGCATCCCCAGCACGTGCAAGATGTGATTTCGGGCCTACATTTCTTAGCCAGAGAATAC…	MTTSDIPGFPQHLASVPYSSPASRLRTVDIWLPEKANATKSDSDGLWLIYLHGGAWRDPTQDSRCVLPTLSHLSTTYPQTLNQLSGIASLNYRLSPYENHPTDPSKGDEERSTKHPQHVQDVISGLHFLAREYGVKRWIGVGHSCGATLLLQVVGGIPSPNQIKEGEEGKIPGPEGLILLEGIYHFPLLLKNHVPPSTPQHIADIYKEFLAGPFGAFSEETYLAASPVSGTYSVEHWPEGKLLVICHSYADELVERAQRDVMCVALDRQGWSIVMEVGDAEDEVKGGDGGTRRVLNVRDLQGGHDEIWEDGKQIAQLIAEVVQRLEK	GATATCAGAAATCGAGAACGGCGCTTATGTAAGAAGGCGGCCGATGAAGGCATCCATGAGCATCGCGTGTCCGTCACCACCGCCTTCAGCTCCAACCTTGCCATGGCGTCGCGCACACGGCTGGCAGCCAATGCGGCTTCCACATTAATACGCAGTTCACGGTCACTTGCAAGTCCTAGGATATCGCCGCTCGCGGCACTGGCAACATGGTCTGCCCGCCATAGCTCGCAGCTCAGCTCGCAGTCCGCCACCAACCCGACAAGTGTCTTTTCGTCGTTTGGCCCGCTGGGCTCGCCGGGAGGGCCTCCGTCATACTTTTCCTCGTCTCACAAGCGCCTGCCGACCAACACCATCATCCGCTTTGTGCCACAGCAGACAGCATGGATTGTCGAGCGCATG…
ErCE46	gene05385	ATCAGGATCAGTTCAAGGCTCCGGGATACATTCCACCGAAGCGGCCATACTCTTTCACTGCGCTGCTTGACGACATTCTCGCTTTTGCGGTTGCCACGCTGGTGGAAGACGGCCGTATCAGCATGTGGATGCCTACTGCTAACGACGAAGACATCGAGCTCATCATCCCTTCGCATCCAGCCCTCGAGCTGACCTCGGTCTGCGTACAAGCATTCAACAAGTGGTCGCGCAGACTCCTCACGTATCGGCGTCGCCGCGACTCAGAGATACCCGAGGGCGCACTGGAGACCGTCAAGCGCGAATATGAAAAGGGGACGCGAGCCAGCGAGCTGAACGATTTCCGCAGAAAGTACTTCCAGGGCTTCAAGGAGTTTGAGAGCATGAAGAAGGAGTTTGTGA…	ATGTATATCGGCGCAGCTGTCTCGCACTTTGCGCTTTTTGCGTCCCTTTCCATGGCCTCTCCTTCTCTAAGGGTTGTGCCCAACCCGCCGCCGTACTTTGCTCTGGCTGGAGACTCAACAACGGCGACACAATCAGTGGGCGGAGGCGGCTGGGGCGACGGCTTTCTCAACACGACTATACCAGTCAGCGAAGCTGGAGGAAAGAACTTTGGGCACAATGGCGCGACGACGGTTTCTTTCCGCGCAGGAGGCGACTGGGCGAATGTCCTTGCAGCCGCAAAGGCAGCGTACAAGGACTACGATACATATGTGACGATCCAATTCGGGCACAACGACCAGAAGCCAGCTAAGAACATTTCTATGGAGCTGTTTACCAACAACCTGGTGCAATTCGTAAAG…	MYIGAAVSHFALFASLSMASPSLRVVPNPPPYFALAGDSTTATQSVGGGGWGDGFLNTTIPVSEAGGKNFGHNGATTVSFRAGGDWANVLAAAKAAYKDYDTYVTIQFGHNDQKPAKNISMELFTNNLVQFVKDVRAIRATPILVTPLSRRKFDLEGRVIESLADVTAATKKAAELTGAVMIDLNTRSTKYLNAIGSDLAHTYNLAPEDNTHLNFGASIVFGSMVAMLIDEAIPKLQKWVKPVKEVAEKLEKDEFAQVWM	TCTTAAGAAAAGACATTATATCAGCACTACGTCCATGGATGCAGAGCTGACGCTCGTCACGGCTAACATTGCACATGTGGCACCGGGCAAGCTTTTCTACGACCCCTTCATGGGCACTGGCGGGTTCCCCATTGCGTGTGCGCACTTTGGCGCTGTGGTCTTTGGAAGTGATATCGATGGTCGCACTATCCGTGGCACAGGTGGAAGTGCGAGGAGAGGGCAAACGGGAAAATACGATGTTGTTGGTAACTTTAAGCAATATGGCATCGAGTCGAGATATCTAGGCGCTTTCGTTTCCGATCTCACTAATACGCCGCTGAGAATACTACCAACGGGTAGTCAGCAAGCCAAGGGTTACCTCGATGGCATTGTATGCGATCCGCCGTATGGGATTCGCGA…
ErCE47	gene05859	CGCCGTTGCGCTTTTTGTACCACGCAAACCAAGCAACGACCAGTGTAACCACTATCACCAGTACCGTGGTCAACTCGGTCGAGGCAGTTTTGTGGGGGAGTCAAGCTGACTCTGACTTGTTGTCAAGTGCAGGTATCTGTTGGTTGAGGTAAGACTCAAGGTGGTCGATTTCGTCGGGATCGGCGCTGTGAACGAGGCCCCTGGTTGTGATTAGAGAACATCTTGTGCGGGTTATTCAGAAGCTTACTTGTAAGTCCTGAAGTCGACCTTGTATCCATGCTTCTGCAGCTCTTCGGCGCTCATCTTTCCCCACTTGTGCGCGACAACTTGGTCGGCATCACCGTGACCCATGAAAATGGGCGTGTTTTGGTTGGGGTTGTTTTCTGGGATCATGTCCTT…	ATGGCTCACAGAGCTCCTTTGGTTGTGCCTGCGCTCAAGCGACACACTGCCACGGTGATTGTCGCTCATGGACTCGGAGACAGCGGAGCTGGCTGGATATTCCTCGCAGAGAACTGGCGCAGGCGAAGCAAGTTTGAGGAAGTCGCCTTCGTCTTCCCCAATGCTCCAAACATCCCAATTACCCTGAACATGGGCATGAGCATGCCCGGTTGGTACGACATCAGGTCCCTTAATGACCTCGACGGCCGGCAAGACGATGAGGAAGGAATCATCGCGTCCCAAAAGTACTTCCACTCGCTCATCGACCAAGAAGTTGCTAAAGGGATCCCCGCGAACCGCATAGTGGTTGGAGGTTTCTCGCAGGGCGGTGCCATGTCGCTTCTGGCCGGAGTGACGTAC…	MAHRAPLVVPALKRHTATVIVAHGLGDSGAGWIFLAENWRRRSKFEEVAFVFPNAPNIPITLNMGMSMPGWYDIRSLNDLDGRQDDEEGIIASQKYFHSLIDQEVAKGIPANRIVVGGFSQGGAMSLLAGVTYKEQLGGIFGLSCYLLLQKKIKDMIPENNPNQNTPIFMGHGDADQVVAHKWGKMSAEELQKHGYKVDFRTYKGLVHSADPDEIDHLESYLNQQIPALDNKSESA	CTAGACGCCACTACGTCCTCTCTGGACAGCGTACGGTGCAGCAAAGGGGAGGACGGCACGATTTTGAGAGTCTAGCGCAGATCACTCGCGACTTGGGCTGAAGTGTCGGGATTCTGGTTCACACACGTGTTAGCCTGGCGGCCTAAGCCAGCCTCCAATCCTGTTATCGCAGGCAAAAGTATGGTTGATTTGTCGATCGCAACTTGGTGGTTGAGACCATGTTCTGAGCAGCACTAGAAAAACGGTGCGAGTGATTTGGATTTCGAAAACCTAATACATGGCTGATTGGCGTTGTTCGTGTTGCGGTCGTCGATTAGGGTGCGGCGCGTGCCGTCTAGTCAGTGACATGTCTAGACTCCGAGCAACCCCGCATGCACGCCACCTCAGCGTCGCTCAGGG…
ErCE48	gene05861	CTCCAATTTGGCGATTCAGTCCGTTTCACAAGTCGTTTCATGCAACCACTTTTGCACTAACTTGCGCACCACCTTTATTTACAGTACGGACTTTTCCCCCTTAGTTGAATTGGCTGAAGAAGGTCCAGACATCCTGGGAGCTGAAGCTCTGGAGCGCGACGTGGTCACCGTCAAAGGCGGTGAATTGCGTGGGGTACTTGCATCCGTCGTAGACAGTCTTGATGTGGCGTCCGCTGTTGGCCGGGGGCTCAGGAGCGTTCTTAGCCTGGCAACCGTTGAGGCGAACAAAGCGGTCACGGATCTCACGTCCCATGGCGATGGGCAGAACGCTGTCCTTGACACCGTGCTGACCGTAGTAGGCGATAGGGGTGTTGCCACCAGCGCAGCCAGAAAGAGTAG…	ATGTTTCGCTCAGCCACTCTCTTTGCACTAGGTGCTCTTCTTTTCCTCACCTTCTTCGACCATGTCTCTGCTGCTACGGCTGGCTGTGGCAAGTCCCCAAGACTGAACAGCGGCGTCCACACCATCACTGTCAACGGCAAGCAGCGCCGCTACACTCTCCGCGTCCCCCAGAACTACGACAACAAGAAGCAGTACCGCTTCATCTTCGGTCTGCACTGGCTGAACGGTGACATGAACGCCGTCGCCGGTGGCTCTTCGCCTTACTACGGGCTTGCTGCGCTCGCCAAGGAGAGCACCATCTTCGTTGCCCCCGACGGTCTCAACAGGGGCTGGGCCAACCAGAACGGTGAGGACATCCAGTTCCTCGATGCCGTCAGGAAGCAGGTTGAGGACGATCTT…	MFRSATLFALGALLFLTFFDHVSAATAGCGKSPRLNSGVHTITVNGKQRRYTLRVPQNYDNKKQYRFIFGLHWLNGDMNAVAGGSSPYYGLAALAKESTIFVAPDGLNRGWANQNGEDIQFLDAVRKQVEDDLCVNEKLRFSVGFSYGGAMSFSLACSKANEYRGIAVLSGATLSGCAGGNTPIAYYGQHGVKDSVLPIAMGREIRDRFVRLNGCQAKNAPEPPANSGRHIKTVYDGCKYPTQFTAFDGDHVALQSFSSQDVWTFFSQFN	CAACAGTCACCAAGAATGAAACAATGCAACTCTCCAGTCCACCGCCAACACCAGAGGCACGCAATCCCCGAAAAAGGAAAGCAATCAAAGTAGAAAGCTCTCCAGATGTCAAGGCCAAGGATACATCTACTACACCCAAGAGCAATAAACGCGCCAAGAAATCCACAGTAAAACAAGAGGACATTAACGAACTCCCTCACAACCTTGGTGCTATTCCTGACATTCCCATCAAGCAGGAAGACAACAAAAAGACACCGGCAAAGAATATCAAAAAATCAGCCAAGACTTCGACCCCCAAAAAAGAAAAAGTCGAAGATCTTGTCTCCAAAGCAACCGCCACGAGTGATGAGGCACCAAAGAAGAAGAGCAAGGGCAAAACCGGTGGCTATGGCCTCACGC…
ErCE49	gene05866	GGTGTCTTACTGGAACCTGGTCTTGCATCGGACCGCGACACAATGGAAGAACGGTGCCGCGTACATGCCGGACGCAAACGAGCTGATCATGCAAGAAATCCGGGCCAAGCAGCTACACTCGAGACAGATGTCGGATGCGTTTGGCGTCGGCAAACAAGCGCCCCTGTTTGAACATATTGAGAAGCCCTGTCTGGAATCGCCGCGAGGTGGCGCGGACAATCTGCAAGCATCCGACGCTCAAAAATGCTCCGCCCCGAGTGAGCATCTATTTTGGTACGTCATTCACAACACAAACGCATTGTTTCACGCTGACCAGACGGCAGGGATGACGTTCAGCTCAGCGGCCCGGCCCACGCACTAATAGGAAACCAAGCCGCCCGCCTCATACGCGGCAACCAA…	ATGCTAGCAAGTCGAGTGCTGCCACCGATTGTTCGGACTTCGTCGCCTTCACCTTTACCTTCACTCCCTGTCGCGACCTTCTTCAACGTGCCTCGGCGGTACGTCAGATCCACTATGCAAACAGAACAGAGCCCTGTGGAGTTGCCAATGGATGGTGCCAAGCCCTCCCGGAATTTGCGCAAGAGTAGTCGCATTCACGAGGCGCGCTCTTCTTCGATATCACATCCTATCACCGAACGCAACAAGGAAGAGCCATTGTCAACCGACACATTGTCCCCCAGGGTCTCACGGAAAAGACTTGCCTCTGTTATGGAAGCATCATGCAGCGAGGATTCTGACAGTCTAGTGGACGATAAGCCGCCCCCAAGTGCCACATCTATAACTGTTGGATCTCCAGAT…	MLASRVLPPIVRTSSPSPLPSLPVATFFNVPRRYVRSTMQTEQSPVELPMDGAKPSRNLRKSSRIHEARSSSISHPITERNKEEPLSTDTLSPRVSRKRLASVMEASCSEDSDSLVDDKPPPSATSITVGSPDFAGHVCLCQPEPKIPRPRNAFILYRQHHQQAIIARNPGLNNPDISKIIGEQWQAESEDEKKVWQDLAQQEKARHHEQYPDYRYQPRRLGKSGSSPLNPSGQHTTVDRFRCHRCGGRSIKTPTPTSPFLDASGTPTLPLPNISEGLTPTTRFLPMMSNMSLDSPVHRNLGNLKLKVTPAIRDDSMVVYSPLTPNKKRRFDYAVPHTAGGLRPDGPYYSQAQYTRRESLPPMHVYSPPNSATMPPPRTPRDGRLSIADSVVSSHASSP…	GTTTTTCCTGCGCCTTGCTAGAAAGCGCACTTTACCCCAGTCCTGGCGCGCCCGCCCTTTTACCCCGGTTCCCCGGATTCTGGCTTTCACATGCTGGCTTGACGCAAAAGTCGACTGTTACCCCTCGGAGTTTCTACGTAGATACAACAAACGCACGACGCCTTTCATGAAGCAGGACGCGGTAAAACTTTCACTTGACAGGCTCAGAATAAGAATAGTACTTGGGTGTGCGCTTTGCTGGGAAGCGCTGTGAGAGAGTGAGCGTGGAGAAGAGCTGTCGTCATGATAGATCATGTACTCGGGCGGCCGTCAGTGCAGTTCAGAAAGATTCAGGTGCTGGCTGTAGTGTCGTTCTGGTCTTTTTATCTCTACAGGTAAGAGATGCTAACGTTTGCGCAC…
ErCE50	gene05910	AAGATACTCGAGGGCCCATACTGTTGGCTTCTCCAGATTGGCGTTGGGAACAACAATGTGCGGGTTCTCCACCTCGTTTATCATGTCTTTGTTAACATCAGAAATTACAACCTCCCTGCCCGTGGTAGGATCTGTAACCCTCTTCTCGGTGCCCTTGAGTTGTCGTTCTGGCTGGTTTTTATCTTCGGGACTAGGCCTAGCCCCGGCCCCGGCCCCGGCCTCAACCCCATTTGCAGCCTGCTCCCGCTGCAGCTCCTGCTTACGGGCAGCTTCTTCCTCAATTCTTTTGTCGCGATTCTTCTTGTCTTTGTCCAGGTTCTCGACGAATTGCCTGACAGTGGGGATGGGGTTGTGCCCCGAGTAGTGCCCTCCAGGGGCGTGCTGCTGTTGCTGCGGCGG…	ATGTCAGGCTGGTTCACCCTCTTCACCAATTGCCGCTACGTCCTCAATGGCGAGCTTGTCGAAGACCACCTCGTTATCTCCGACGAAACAGGTCTTATCTTGAAGAGAGATGGCTACATTGGGGGTGAAGCTGTCGACCTGGAAGACACCATTATAGCCCCGGGCTTTCTCGAGCTGCATACGAATGGTGCCAATGGCTTTCATTTCACCCATTTCGAGGATGAGATGAGCTATGGAAAGAAGATCGATGGCATTGCGAGGTACTATGCCACCCAGGGTGTCACGGGGTTCTGGGCGACCCTGCCTACCATTAAGGTTGACGAGTTCCAAAAGATACTTCCAGCACTCTCCCCTCGCGACATACCCTCTTCAGCTTCGCTCCTGGGCGCGCACACTGAA…	MSGWFTLFTNCRYVLNGELVEDHLVISDETGLILKRDGYIGGEAVDLEDTIIAPGFLELHTNGANGFHFTHFEDEMSYGKKIDGIARYYATQGVTGFWATLPTIKVDEFQKILPALSPRDIPSSASLLGAHTEGPYLHPSKKGAHNSSLFQPCSAAPANVYGSSHLQSAVKLVTMAPELPDSAALIRSLTSQGIKVAMGHSTATYEQGLAGLNAGASGLTHTLNAMPSWASRAPGLAGLVSLPETGKVAPPWYTIIADGEHLHPNTASLLHRSNPKRSIIITDSIELASLKDGTYPGHSQIPFEQVKSGTRATIAGTDTLIGGCIPLQQSMRNLMEWSGCGIAEAVGTVTENVAAFMGIDGQGGRGILKEGRRADLTVLSEQGEVLQTWVAGHKVWDKE…	CGGCGACTGGATCTGGGGGTGCGGTGACATCCTGGTTGTGCTTGTATTCACCGAGTGGCTGTGTGGGATCCGTCTTGACAGGCTAGATGCTGTTAGCAAAAAGGTATGAATAAGATACTCGAGGGCCCATACTGTTGGCTTCTCCAGATTGGCGTTGGGAACAACAATGTGCGGGTTCTCCACCTCGTTTATCATGTCTTTGTTAACATCAGAAATTACAACCTCCCTGCCCGTGGTAGGATCTGTAACCCTCTTCTCGGTGCCCTTGAGTTGTCGTTCTGGCTGGTTTTTATCTTCGGGACTAGGCCTAGCCCCGGCCCCGGCCCCGGCCTCAACCCCATTTGCAGCCTGCTCCCGCTGCAGCTCCTGCTTACGGGCAGCTTCTTCCTCAATTCTTTT…
ErCE51	gene05917	TCATCAGGGTGCTCGTGCGTACATAGTACATACAACACCACCTACTACCACTAGGGTAGAGACGACACCGCGCTCTAACCTACGCCTTACACTCCACCGTTTACCACCGGCCTGTTCCGCTTGCAGACTCCTCGCGCTCGTTCGCCCTCTCACCATCCACCAGCCTCACAGTCTCCTCTAGCACAAGCAGGTCGCGCTCCAACATTTCTGCCCAGTTCTGTATGTCGCCCACTTCATTCAGCTTCTTTGTGCCTCCTTGCAGTAGTTTGTCCCATTCGGCGGTTTGTTTGGCCAACGCCTTCGTCTGCTTCGCAAGCTCCTTCTCCTGTTTGGCTATAGCGGCCGAGTTGGCATGCAGGTCCGCTGTGCGCGTGCGCATTTCGTTGTCGACCGAGGCGC…	ATGTACACCAAGTCCATCCTCGTTGCGGCGCTTGCTGGTCTTGCCGCCACCAGCCCTCTTGAAAACCGTCAACTTGGCGGTACGGGCGCGAGCGCGAGCGAGTTCAGCAAAGGTGGATGCAAGGACATTCTCTTTGCCTTTACTCGTGGCTCGACCGAGATTGGCAACATGGGAACTGTTGTTGGCCCACCTACCTCTGACGGTCTCAAGAAGGCTTTTGGCGCCGATAAGGTCGCCACAGAGGGTATTCCCTACGCTGCCGCCCTCGCCACCAACGCAATCCCCGGCGGCACCGACTCCAGGTCCAAGGAACTCCTCAAGAGCACCCTCAACTCCATGGCTCAGAAGTGCCCTGACTCCATCATCGTCTCCTCTGGCTACAGCCAAGGCGCAGCTGTC…	MYTKSILVAALAGLAATSPLENRQLGGTGASASEFSKGGCKDILFAFTRGSTEIGNMGTVVGPPTSDGLKKAFGADKVATEGIPYAAALATNAIPGGTDSRSKELLKSTLNSMAQKCPDSIIVSSGYSQGAAVNHRAISELDPAVQQKIAGVVLYGDTQKLQDKDQIPNFPKDKVKIICQPGDAVCLGTLSVLPAHLTYGLRANEGVDFLVQQIKAMQSKNQTVKREAEEAVAAVAETVKRVAKKMVATRQTVSAIASRTFKMPSPPPPPEETARRQAEARAAVTASLASVGASVDNEMRTRTADLHANSAAIAKQEKELAKQTKALAKQTAEWDKLLQGGTKKLNEVGDIQNWAEMLERDLLVLEETVRLVDGERANEREESASGTGRW	GCGGGTGAGGGGGATGGGGGTAAAGGCAGGTGAGGTGCTTGGTCGAAGGGAAGCTTTAGTTACGAGCACCACCACCAAGTAGCATTAGCAGTTTCCGCACCCATGGGCGGCGTGGCCCGTGCTTGATGATCCGAGCTTAGAGCGTCACGAAAGCGACGCGCTGCGTCGTCGTGAACATCTGCCAAACTCCATCGCCATCCGCTTCTCGCCGACCGCCAGCCTGCCCCGGCGCGGTGCCGCTGCTGCTCTGCTGCCTGCGTGGGGCGCTGCCATCGAGCCAGCAACCAGAGCCAGCGTCTACGCACCCAAGACGACATGTGCACACACAAAATGAACCCCACATTATCATTACCGCCTGCCCATGACGACATAGCACAGAATTTATCCCATCGCTATTCA…
ErCE52	gene05929	CCGTTTAGAGAATATGTTCAGTGCATGACACCATGTTTCGCGAGGGAGATTAGTTTCTTCAAGGCCTTGCGCGCATGATGGATTGAGTCAGGAAGGGCGCTTAGGCGAAGCCGAACCACTTCATGTCGTCGGCCTCGCGGACGGGAACAGTGTGGCCTACACCAGTGGCGTAGACACCGACGACGTTGGGGCCCCAGGTGGTCTTTGTGTACTTGCTGAGAGGGGTGTTTTGCTGGACGCTCTGGGGCTTGTCGTAGTTGTAGCCAAAGACACCAGCCCACTCCTTCATGGTCTCCTGGTAGTTGGCGGGGTAGAGGGTGGTGTCGGCGCTGCCGTGGTAGACGAGCATCTTGGGGCGCGCGCCGCTGTAGCCAGGGTACATGGCCTTGACCATCTTGG…	ATGCGTTTCCTTACTCTCCTCACCAGCGTCCTATCCGTGGCCTCGGCGGCTGTCGTCAAGCGTGCCGTCACGCCCGGTACCCTTTCCCAGGTCACCAACTTCGACGCCCCTACCAAGGCCGGCTTCTTCATCTACGTTCCCAAGAAGCTTGCCTCTTCTCCGGGTGTCATTGTTGCCATCCACTACTGCACCGGCACGGGCCAGGCCTACTACCAGCAAACCTCTTACAAGACGCTGGCTGAGCAGTATGGCTTCATTGTCATCTACCCCAGCTCGCCCAACGAGGGCAAGTGCTGGGATGTCAGCAGCACCAAGTCCCTCACCCACAACGGTGGTGGCGATTCCAACACCATTGCCAACATGGTTAAGTGGACTCTTAAGGAGTACAAGGCCAACCCT…	MRFLTLLTSVLSVASAAVVKRAVTPGTLSQVTNFDAPTKAGFFIYVPKKLASSPGVIVAIHYCTGTGQAYYQQTSYKTLAEQYGFIVIYPSSPNEGKCWDVSSTKSLTHNGGGDSNTIANMVKWTLKEYKANPKKVFVTGSSSGAMMTNVMAAAYPDMFAAASVYSGVPAACFKSPSGAVDAWNSECAHGNVKNTPDAWAKMVKAMYPGYSGARPKMLVYHGSADTTLYPANYQETMKEWAGVFGYNYDKPQSVQQNTPLSKYTKTTWGPNVVGVYATGVGHTVPVREADDMKWFGFA	TGCTATGTCCAAGCATTTGCACCATGACTTCTGATCAAGTACTGTTAGTACCACACTGTGTTGATACAAAGTCGACTGCTGATGCCTACAATGTAGTCCACCAGTACCACTAAATATACTCCCCATTAAGATTAATCAGTATTAATCAGCCGAGAAGAATATTCCAAGGGAAGTAGGTTCAACCCAGAAACTAGTAAGTACAACTCATTCCTAGATTCAACATCTACATGTCTTGAAAGTACTACCTCAACAATTCCTAAAATGTACTCACACTACCCCCGCTCCTCATATTACACTACCACATCGCCGACGTACACCCTCAACTCTCCCACCTCTCCCACCTCCCCGGGTCTCCCCGCAGACGAATACAGGCACCTAAAAAATCTCCAGAGAAGACGT…
ErCE53	gene05956	CGAAAGATCCGTGTAGGTATCGCCAAAAGGCGAAGCATCAAGCAGTAGTGGTAGTTTCCCACTACTTTTGTTTCTGCGCTGCGGAAACAAGATGGTGCGTTTAAGCAGAGAGCTTGCTCTTGATGAAAGAGAGAGCCTGGTTGCCGTAGATGTTGACGTACTGCTGGTGGTGGTTGGCGTCGTTGCCGTTGCAGCAGTAAGGGTCCTGGGAGTCGCAGTAGCTCTGGATGATGCTGCTGCTGGCGGGAGAGCAGGTGAAGCCTTGAGGGCGGGCGGCGAACTGATGTTTTCGTTAGATTTGTGCTCGTGAGGTTTGTTTGAGGGAACTAGTAACTTACGCCTTGGGCCCTGCAGGTACCGACGTTGTAGGGGAGACCGGAACGGTTGTGGGGGTCACCC…	ATGGGGCTAGTCTCCGCTGCTGCTGCCCTCTTCGTTGGCCTCGCCGCCGCCGGCCCCGTCGAACTCGTCGAGCGCCAGAGTTGCCCCAAGGTTTACATCTTCGGTGCTCGTGAGACTACCCAGCCTCAGAGCAACGGATATGGCACTGCTGCTGGTCTCGTAAACTCTGTCAAGTCGGCCTACCCAGGCGCTGGCTCCGAGGCCATTGTCTACCCTGCTTGCGGTGGTGGATCTGCCTGTGGTGGAATCAGCTACGACAACTCTGCCTCCCAGGGAACTCAGGCCGTTGTCAAGGCCGTCACCTCCTTCAACCAGAGGTGCCCTGACTCTCAGATTGTCCTCATCGGATACTCCCAGGGTGGTCAAATCATGGACAACGCCATCTGCGGTGGTGCTGGT…	MGLVSAAAALFVGLAAAGPVELVERQSCPKVYIFGARETTQPQSNGYGTAAGLVNSVKSAYPGAGSEAIVYPACGGGSACGGISYDNSASQGTQAVVKAVTSFNQRCPDSQIVLIGYSQGGQIMDNAICGGAGATLSGNALKAVKAAIFMGDPHNRSGLPYNVGTCRAQGFAARPQGFTCSPASSSIIQSYCDSQDPYCCNGNDANHHQQYVNIYGNQALSFIKSKLSA	ATTGTTGCTGGTGGTATCACGACCGGCATGACTACTCTCGACGAGCAGTCATACGAGAAGTTCAAGCACATGCCCGTTGGTGTTCAAGGCTACACCGCCGCATACGGCCCCTTCATCGGCAGCTTGCCACCTACCAAGGACCGCGAACTCAAGTGGTGGGGTGAGAAGATCTTCAAAAACACACACGAAGTGCTTCCTGGTCGCTTTGTCTCTGCTCCCCCGTCAGGAAAGGACTACAACCAATGGGATGTGCCTGGCCCATTGAAGCTCGACATTTCCCACGCCAACCACGTCTTCTACGGCAAGAAGGGCGCAAACTGGAAGATGGACAAGCACCGCATCTGCTGGTAAGTAATCTAATATCCTACTTATTCGCTATATACAAGATAATAACATAAC…
ErCE54	gene06354	AAGATGACCCAGGGCAATCTGTAATTTCTGCACATACTCATTTGACTACAGCATCAACTCATCCAGCGTTCCTCGCTCTTCATTCTTCCTCTCGTATCATTTAGTATGTGTACTTGTACTCAACGTGGACCTTGAGGACACACGCCTCGTACTTGATGGGCTCAGGGAAGGGAGAAACGACAGCGGGAGAAGTCGACTGAGGAGGCTGAGCAGGGTAGCCACCGGAAACTGAGGCAATAACGGAGGCAGTTGGAGTTCCGCCGGAAACGGAGGCAGTAACGCTGCCGCCGGGTGCACCACCAGTAACAGAGGCAGTGACGCTACCACCTGGGGCACCACCGGTAACAGAGGCAGTGACGCTACCACCTGGGGCACCGCCGGTAACAGAGGCAGTGACGC…	ATGTCCTTCACCATCCGCAACACCCTCGCCCTGGGCGCCCTGTCTGCCCTCGCCGCCGCGCAAACCACTCCCCCCAAGCTCGACGCTGCCTGCTCCGATGTAGTCATCTTCATGGCTCGCGGTAACGACGCTCCTTACCGCGATGGCCGTACTTTCCCCTTTGTCGAGGCCACCTGCGGCAAGTTGACCGCTGCCGGCAAGACCTGCGACTACATGGACATTCAGTTCGATGTTACGCTCGGTGGCGACTACTGCGCCCAGGTTGCTGAGGGTGCCCGCAACGGTATGGCTCAGATTACCGCGTTCCAGCAAAAGTGCCCTTGCACCCACATTGTCGTCAACGGTTACTCCCAGGGTGCCCACGTTGTTGGTGATGTCCTTGGTGGACCTGGTGGCTGC…	MSFTIRNTLALGALSALAAAQTTPPKLDAACSDVVIFMARGNDAPYRDGRTFPFVEATCGKLTAAGKTCDYMDIQFDVTLGGDYCAQVAEGARNGMAQITAFQQKCPCTHIVVNGYSQGAHVVGDVLGGPGGCTFVSNGLDSTSPAGKAIAAALLWGDVMHTANQPYNVLDGATKQKNPRSSGDLARLSRYAPVLRSYCAAGDPVCAGGDVVADHLNYFELYTDEASSWVVSKIAGTAPLCGASSSSSVPTPSSPAASASVTASVSGGAPGGSVTASVTGGAPGGSVTASVTGGAPGGSVTASVTGGAPGGSVTASVSGGTPTASVIASVSGGYPAQPPQSTSPAVVSPFPEPIKYEACVLKVHVEYKYTY	AGCAGCCCTGTGCCATCATCATGAGGCCTATGTAGTCGGCTTCTGCTTCGTGTTTTCGAGATGCGGGCATGGAGAGGAAGAGGTCGATGAGGAGTTTGCCCGAATAGAGCGAGATGTCGAAGAGGGAGAGGAAGACGACGCCGAGGAGCACGAGGGGAGCTTGGGACATGCGTTCACTGAAATGTGTAATGCGTCAGCACATGCACCGTTCTCTTCCTTTCGACTACTTAATATATCTGGAACAAGGGGAGAGGGAAGCACAAACGCAGTATGATGCGCAACCACATGCGCAATTTCATGGCCCAGCACTGCCGCAATCCCATCTTCGTCCCGGCATAGCGGCAGGATCCCCGTGAAAACAAACACCTTGCCGCCCGGCGCTACAAACGCATTCTGTTC…
ErCE55	gene06398	CTTGGCAATACGACTGGGGCCTGGGTATGAAAGCGTGGCACCTATACCAAGGCCATGGGTCCGGTGGACAAACTTGGCGAGTACAGACTGCACATCTATATCAAAGGTGGCTGAGAAATGCTAGTATCTCTTCAATGACTCTCGTTGGCTGTTCTTGCTGGGGCCAGTGTCCTGCATCTTGGATAAAGCGAGCTCCGCGAAAGTCGGAACACGATTCTGGATAGGCTTCAATGGCCCCAGGCTGTTGGTAGTTACCCCAGTCTTTGGCGCCCGAAACGAAGATGCTCGGACACTCAATCTTCCTGCCTGCGAATAGTTCCAAATCTCTCATGCGAGCCGGGTCTGTCTGGATGCGGTAGTAATTGAGGCCGCCCTGAAAGCCTGTCCTCGACCATTCTT…	ATGTCAGCCTCGCACCTTCCGCCTCTGCCACTGCCAGACGGCATCACCCAAAACTACGTCCACTGCCCCTCCAACGGACTCACCTTTCACACTCTCGAGGCAGGCTACACGCCACAACGAGATAGGCCTCTCATCCTTCTGGTCCATGGCTTTCCCGAGCTTGCCTTCTCTTGGAGAAAGGTAATGCTGCCCATTGCCAACGCCGGCTACTATGTCGTCGCCTTTGACCAGCGCGGCTACGGGCGCACCAGTGGCTGGGACAATTCTTCATTCGTCAACACCAACTTGCCCCAATTCGCTCTAACGAACATTGTCCGCGACGTCGTAACGCTGGTCAATGCCCTGGGCTACCGCACAGTCAAGTGCATTGTCGGTCACGACTTTGGAGCAGTAACTGCA…	MSASHLPPLPLPDGITQNYVHCPSNGLTFHTLEAGYTPQRDRPLILLVHGFPELAFSWRKVMLPIANAGYYVVAFDQRGYGRTSGWDNSSFVNTNLPQFALTNIVRDVVTLVNALGYRTVKCIVGHDFGAVTASLCALMRPDLFTSVVMMSHPFKAPALLPFDIAHGQSQDAPTPPLDIQAELAKLDKPRKHYKWYNSTSVAATDWANPAQGLHAFLRGYFHVKSADWKQNAPQPLQSWTAQELAKMPYYYVLPLQKSMPETIADMMTDENVSATESWMPDQDLAVYIQEWSRTGFQGGLNYYRIQTDPARMRDLELFAGRKIECPSIFVSGAKDWGNYQQPGAIEAYPESCSDFRGARFIQDAGHWPQQEQPTRVIEEILAFLSHL	TGCGCTGTTACGCACACAATGAAGATGGAGAGTAGAAACGAGTAACAAGTTACAATATCAGCCCACATCCAGGCTGTTGCTGTGTGCGCTCTTGCGCTGTCGAGAAAGAAAGTCGTGTTGAGGTAGACAAAATAAAAGTACCAGAGGAGTGACGAGATGGCGCAGCCAATGTGGAAGCCACCGTAGTGATGAAAGTCTGCAATGGTTTTGCGGAACCATATTGGAAGACATAATGGTGTTTTTGCGACCAAGGCAAAGCTCAGGTTGATAATGTCTTCTTGGCGGACGAGCACAGCGGCGAAGAGGTTGGCGGCGGTAGCAACCAGAGGTCCAGCGAGAGCTACACAGTCGCAAGCATGGTTCTGGTTAACCAAAATTATCAGGACGATAATGTTTGCC…
ErCE56	gene06400	TTGTGGATTACATGACGACATCACATTCATAACTCCATGGACAAAGAAAAACCACCTTCATCCATGTTCGCTCCCCCTATTCTGGAGCCCCAAAAATCTCCTAATACTTTGGCTTAAACGGCAACGTCGACATCTGCGCCCTCAAATCGCCCTCGACGCCAAACAATTTGTACAACCACTTGATGATGATGAAAAAGCTCTCGGGCTCACCCATATGCTTGATGCCCTGGACAAATCTCGCTTCCTTGGGCGCCCCATGCAGCAGCGCAAGATAGTAATCGTCGATGGGGAAAATCTCATCTTCAGTCCCGTTTACCAAGAGTAAGCGCGTGCACTCGGGCGAATCCAAGGTTCCGTCTTTTAGCAGAGAGAATTTGTCGCTGGCTTCCCTTTTAAAGG…	ATGGCGGCACCAGGTGGCAAGTTCTTCATCCAGGACAAGTTGGACACACCAGCAAAACATCACGAGTCGTACGAGCAGCTATGGGAGACAAAGTGGAAGAAACCCGTACGTCAGCCAAATACCTTCTCAACACTTTTTCAATTTTTTTTTTCCAGCACAATGGCATACTCCACACAAAACCTCTCCCTTACTAACATGTCTCATCAGGCCGAAATGGGCGTCTACCCCTTCATGTTCGGCACAGCCAAAGACTTCGAACCCATAGTCTCAGAAATGGTTCGCTCCAACATGCGCGAGCCCTACGACTGGGACGTCTACGCAAAGAAATACTTCCCGCAGGCCGAACACCTCGTTTCCATTGCGCAGCAAGCCGAGGCAGCAGGCGAGCGCGAAAAAGCC…	MAAPGGKFFIQDKLDTPAKHHESYEQLWETKWKKPVRQPNTFSTLFQFFFSSTMAYSTQNLSLTNMSHQAEMGVYPFMFGTAKDFEPIVSEMVRSNMREPYDWDVYAKKYFPQAEHLVSIAQQAEAAGEREKASEYYLRASAVYRISRFPAPRSDVQREAWARGKEVCIKGLGMREHPVAEVRIPHVHRQQGEGEEIPVYHLVPSHASAEAPVPTLIIFTGLDGYRTELAVWMEGWRQMGVATIVLEIPGTGDCPANPSDATSPDRLYTSLLDWVEQQPLLDTKKVAIWAFSTGGYYAIRVAHTHASRLAGVAALGGGCHHMFDPAWLDKVNHLEYPFDLANTLAHKWGYGSDVEAFKREASDKFSLLKDGTLDSPECTRLLLVNGTEDEIFPIDDYYL…	CCAACTTTCCAGTCTGGCGACAAGAAGCCGAAGCGCGGTTTGTTTGGCTTTGGGAAAAAGAAGACTGCTCAGGTGGAGGCGGTTCAGGCCCAGCCCGAACCGGTGCAGCAGGTCTCTGCACCAACTGAGATTCCTATGCCACCTCCCCAGCGCAACCGTGAAAAGGGCATACCTATGACTCCTATTGATGAAGACAAGGAATTTGCCGAGCCTAGCCCTGCCACTCCTAAGAAAACACCCAAGCTTCAACGACGCTCGACCCCTGACTGGCCTCTACCGCCAGTCATTGGAACCGAACCTCGCCCAATGAGCTCAGATGGCGTCGCGCCTCGTAGGCCGCGTTTTGCCAGTCGGCAGCCTAGCGCCGTTTCCAATGTATCAGCACCAACAGTTGATACG…
ErCE57	gene06456	TGGAGCGTGCGGCAAGGGAACTTGGTTTTGAGCCTCCCACCAAATACTTCGAGAGATGAGAAGTGTGAGATGAATTAATGCTGATGTGGCTATTGAACCTTTAACGTATCCTTTCTCGGATGGCTCTAACAATACTCTTCAGCCCGCTCAGCCTCGTCTCCCTGTCCTCGCCTAGGTAGAGACTCGCAACAGGCCATGCATGTATGCCACCTTTTTCTTCCCAACTATCCACCTCTTTACCTGTTTTCTCTAGTAATGCAATTAAGTTTCTTGTTTCTGGCCCAAGTACCTCTTCACTGCCATATAAGAAGTACCATCCCGTTTCAGGTGATGCTACCGTCCATTTCTGAGTGTCTTTGCAGTTGCCCGGTGAGACCATAGGGTCATCCGGCGACACTT…	ATGATATTGACCCAGGTGTCCTATCTGGACTGCATCGCTTTTCTCGTCTTCCTCGCGCCGCAATTACTCATCCAAATCGGAATCATACCCCTTTTGACATGGCTTCTCCCTCAGATACCATCACTTGCTCTCAAAGTTCTCCTCATACCATACCAGTTTATCCGTGAACGGTACTTACTTCCCTATGAACACCGTAGCCCCTGGGTGAGAAAAGCAACACCATTCCAGGATCTCGTGATCCGCTTCGTCCGCTATGCATTCGCCAACATGCCGGCCTTTCTGGGAAGGGTGTTCTTCTCAAAGCAGGTCTCACTTCCATTCCTGAGATTCCGAATGTTGCGACATGGAATAGTCACCAGCCCTATCCGATGGACCGACATCAAGCGACCAAACTTCAAG…	MILTQVSYLDCIAFLVFLAPQLLIQIGIIPLLTWLLPQIPSLALKVLLIPYQFIRERYLLPYEHRSPWVRKATPFQDLVIRFVRYAFANMPAFLGRVFFSKQVSLPFLRFRMLRHGIVTSPIRWTDIKRPNFKGVWIVHNQQEQPDLIVYYCHGGGFSMGSSYFYMEFLLAWVALLKAAGYRNPALFALEYTLVPDATYPTQLYETVAGYEYVLSLAQSSTRVVVGGDSAGATLMLSFLLHLSEHTELRHQKPGLAIMISPWVTIVSHNNKNTASDYLNSDSLELYGRQYIGSKVSPDDPMVSPGNCKDTQKWTVASPETGWYFLYGSEEVLGPETRNLIALLEKTGKEVDSWEEKGGIHAWPVASLYLGEDRETRLSGLKSIVRAIRERIR	CAATGTAGTTTCTAGGAAAACCACTATACTGAGATTGTTCATTTATGATCCGTAAGGCTAGACAGAACAAGTCCAGTCCAAGACTACAATGGTGTTGGCTTTTTCAGTAGATATCACGTGCCAAAAAGACAAACATGGATGCGTGCAAGCTGAAAACCAGTTTTCAAGCACGAAATATGAGAGACACAGGATGATTGAAAGCTTACTGGATGACTAATGCATACCAGCAAAAGCAACCGTCGCCGCATGTTCGGAAATTAGACCTAATTGCCTAATCGAGACGGACCGGTACCATAGCGGTGGTGCAGCTGGTGCTGCAGCCCAGGATTATGGCAGTTGAGGAGCCGATGCGGCCTAGAGATTTGAGACATGCTTGCAGCCGACTGGAGCGGACTGGAG…
ErCE58	gene06479	ATGCAATTGTGGTGGTGATGCAATGCTCACGCGTTGCAGAGGGTGAGGACGCGCGCATCAACCGCGGCGCCATTGGCTGGAGCGTCGGGTACCTGCTGCTGTACCCTTATCGTGCGCCACGCGTCAAATCCTTTGTCCTACCTCATCTGACCACCTCAGCGGTCGTCTCACACCCTCACAACTACATGCATATCGATACACATCCCACGTAGAGTGCGACCCACATTACGGCACCCTTGCAGCGGGGTACCCGCATTCGAGCACAACATGCCTCTCCCCTTTCACCGCTTTAGACACATCTGACGCTGTCTACGTATATCCCGCAGTCAGAACCTTGAAGATATTGTGCAGCATCTGCCCTTTTATTAACACCGAGAACAACTGTTGAGTGTACGCTGG…	ATGGAAGGCTTCACCAAGAAAACCCTCAAAACCTCTCGCGGCATAACATACACCTACTATACCTCGCCTGGCGATTCTTCCCTCCCATCCCTCCTCTTCCAACATGGCTGGCCCGACCATGCCGAAATGTGGTACCAAGTAGCCCGCCCACTGCAGTCCACAGGTCACCCCATCATCATCCCGGACATGCTCGGCTACGACGGAACAGACAAGCCCACCGACCCAAAGCAATACAGCTTTGATTTAATGACAAAAGATATGACCGAGATTCTCGACGCCGAAAACGTCGAAAAATGCATTTCCATCGGCCACGACTGGGGTTCCACCGCCGCATCTCGCCTCTACCAATACCACCCCGAGCGCGTAGCCGGTCTCGTAAACATCAACGTAGCCTACACG…	MEGFTKKTLKTSRGITYTYYTSPGDSSLPSLLFQHGWPDHAEMWYQVARPLQSTGHPIIIPDMLGYDGTDKPTDPKQYSFDLMTKDMTEILDAENVEKCISIGHDWGSTAASRLYQYHPERVAGLVNINVAYTPLGRQPFNLDIINGFTKKIFGYSTWMYWYLFVAPDGAQVLESDLERLFTMLHSSGESMKFFFCEADNMRNALLHKINPEIPIRAYAQNEEFKKAFVERMKRDGFEAPLCWYKAMVGNVQHESDSKLPEGREVVNVPTLYFAGSEDPVCRPEMMKQPVDAGLLPHLENAGMIEAGHWTTYEKPEQCVEKMEAWLKKNFAK	TCGCTTTGGATGGTTTGGATTTTGTTTCTTTGGAGGCCTTAGATGTGGTTCCTTTGGTCTCCCTGGATGCCTTGGATTTTGCTTTCTTCGCCGGCGGACTGTCCTGTGCTACATCCTCCTCTTCCTCTGCGCGCACACGCTTGCGACGCGTCGTCTTGTTGCCATTGCTCTTTACTGGCGCTTCCTCAACCTCCGAATCCTTCTCTTCGTTGTATTTGGGTGCAGCAGAAGCCTTTAGGCGCGCAGAACTTCGTGTACCTGCCATGATGCAATTGTGGTGGTGATGCAATGCTCACGCGTTGCAGAGGGTGAGGACGCGCGCATCAACCGCGGCGCCATTGGCTGGAGCGTCGGGTACCTGCTGCTGTACCCTTATCGTGCGCCACGCGTCAAATCCTT…
ErCE59	gene06713	CCTGCAAGAAGGGCCGCGATCGTCAGTCGCGTGTTATTACGTAGTCCCTTCTTGTAACTACACGCACGCGGCTCCATCTCCGAGTATGTTAACATACAGACTACAGTTTGGCCCTAAGCTTAGCCCCGCCCTGGATGGTTGCGCCGCTTAGTCGTCCGCTTTTGAACTCGTCGACAATCTGTTCCATAGTCACCCACTCTACGCCTGAGTGCTGGTTTATCCACTCGATGAGGCGTTCGTGCAACAGGATCACCTGTGGCTTGCCGCTGACCTGTGGGTGAATGCTGATTGGAAAAATGAAACTTCCACCTTCAGGGCACTCGCGGTACAGAAATTCAAACTGTTGCTTCCACAAGCGCTCGATGACTTCGGTGTCAACGTAGCCATGAGTACTTGGTT…	ATGGATTTGAGGCTGAACACGAAGACTGGGGATCCAGCGAACCCAACCGATGTATCACGTGGGGTTTTCGGTGCAACCGTGGGTATCGATCGCCTATTGAAGCTACTGGAAAAGTACCAAATCAAAGCCACATGGTTCACGCCAGCGCATTCCGCGGAGTCATTTCCGCAGCAAATTCGTAAAATTGTCGAAAAAGGACATGAGATTGGATTGCACGGGTACACTCACGAATTTGTCTCGACGCTGAGCGAACAGCAGCAACGAGATGTACTACTCAAAAGTATCCAAGTTCTGACCGATTTCGTGGGGAAAAAACCACGCGGCTGGACGGCGCCTGCTTGGAGTACCAGCAAACAGACAGTGAAGCTGCTTGAGGAATTTGGAATTGAATACGACCAC…	MDLRLNTKTGDPANPTDVSRGVFGATVGIDRLLKLLEKYQIKATWFTPAHSAESFPQQIRKIVEKGHEIGLHGYTHEFVSTLSEQQQRDVLLKSIQVLTDFVGKKPRGWTAPAWSTSKQTVKLLEEFGIEYDHSFMHHDSQPYYLPSPHLTTYTETDVSKPASHWMAPMSALTPSSVVEIPANWHLDDWPPFQLSLAQPSTHGYVDTEVIERLWKQQFEFLYRECPEGGSFIFPISIHPQVSGKPQVILLHERLIEWINQHSGVEWVTMEQIVDEFKSGRLSGATIQGGAKLRAKL	GTTCTAGATCAATGTGAATGGGACGAGGAAAGTGAATGTTGCTGAGATGACGAGGAGGCTTGGGGAGAGTGGACTTTGGCAGAGGATTGTAGTCGAAGGACGGACGAATGGAAGGCTTCTGAATATCATCTAGTGAGAGAGGGTAACACATGGGTTTCTGGGATGTTCAGTCGGCTTTGATATTGCCAGAATGAATGTCGAGACTACCATGGACATAAACCTTTTAGGAGAGCTACTATGAGAAAGTTTCCGAGACACATAAACCCCCATCAGTCAATGTAGATAGTTAAATATCTTCCTCTACCTTATCTCCTTGGTAGATATCAGGAAAGGACAGTTACCATGAGCTTAGAAGGGGTGAAGTTTGCTGCTATATGCTACAGCAATGTCACGGCGCAA…
ErCE60	gene06800	GACGCTCTCTCTGGACCTGGCGAGGTCCGTGTCTGAGGCTCGCATTTGCCTTAGGGCACTGAAGGTGAGGGTCGGCGACGTGGGCGTGGTGCTGCTGTACGTGTCGTGCCCCTCGCGCTGCTCCGCGGAGCCATAATCATGGCCAGCGTCATAGTCGTCGACACTGCGATACGAGTGCGTCGACTTGGGCATGGCTGCGGCGGTGGAAGGGGGGAGGTGGAGGAGGGGGGAGGGGAGGTGGAGGTGGAGGTGGAGGTGGACGAGGAAACTACGATGATAATGATAGGCGACAGGGAAGCTAGAATTTGGGGACGGGCGGTTTTTCAGTGGTGAGGTCAGGCAGAGACATGTCGCCGAGCGAGGGCCGCTATCGTGGTCATCTGGGTAACGATGGCGGTG…	ATGCCTGCTCCCTACCAACAGTTCTTTTTGTTTGGCGACAGCATTACCCAGGACTCGTTTTCCCAGGAACGCGGCTTTGCCTTCTCTGCAGCCCTCCAAGCCGCATACATAAGGCGACTCGATGTTGTCAACCGAGGCTTCAGCGGGTACAACACTCGTCAAGCTCTCCAGATCCTACCGGCTATCGTGCCCCCACCGAATGAGGCCAAGATTCGCTTCCTGACCGTCTTCTTTGGCGCAAACGACTCGTCGCTGCCAGACGCGCCCAACAAGCAGCACATTCCGCTGGATGAATTCAAGGCAAATCTAAAGGCCATTGTTTCCCATCCGCAGATCCAGGCCCACGCCCCGCGTATAACCCTGGTGGCGCCTCCCCCAATCAACGAGCACCTCTGGTGG…	MPAPYQQFFLFGDSITQDSFSQERGFAFSAALQAAYIRRLDVVNRGFSGYNTRQALQILPAIVPPPNEAKIRFLTVFFGANDSSLPDAPNKQHIPLDEFKANLKAIVSHPQIQAHAPRITLVAPPPINEHLWWPRDQSNGYTSVSRLAPTTKVYADAVVQLGAELGLPVINLWKAFMARTDFNVNTWKPGDPVPGSLALAPSDALAELMYDGLHFNPLGYQILYDEMMKVIAENWPGDMPEKLPMVLPPWNDEAAWKAWEDAQAVSKPTS	AGCGCATGCGGGAGCCAGTGGGCAGCTGGCTGTTGTTACGCGTCATACCTGGACGGGGCGTGCCAGGCGTCGTGTTGGGGAGACTTTTGTAGGACCTGGCGCTGCGCAGATGGGGCACGCCTAGGAGGGCGGTTCGTTCATTGACGCTCTCTCTGGACCTGGCGAGGTCCGTGTCTGAGGCTCGCATTTGCCTTAGGGCACTGAAGGTGAGGGTCGGCGACGTGGGCGTGGTGCTGCTGTACGTGTCGTGCCCCTCGCGCTGCTCCGCGGAGCCATAATCATGGCCAGCGTCATAGTCGTCGACACTGCGATACGAGTGCGTCGACTTGGGCATGGCTGCGGCGGTGGAAGGGGGGAGGTGGAGGAGGGGGGAGGGGAGGTGGAGGTGGAGGTGGAGGT…
ErCE61	gene06868	GCACGTGATATTACATTTAAGATTCTTGGCAGTCAGGAGGATGCAGCCAACATGATGCTCCTCAATCAGGTTACGGATGTGGGGAGTAACCGACGTGCCATCAAAGCCCATCATGAATAACTGGCCCTACAACGAACCCAGAGTCAGCGAGTGCCATCGCGACCATCGAGCGGAAAACCACGCACCATAGTTCTGCATGGTGAAGAAACGTTAGCACAGGTCTTTGGCTACGTTGTGTAGGCGTGTGTGTATGCATCTCGTGAGTGGGGAGGCTGCCGCGATGCTCACCTGTCGAGGTCGTCCCAGACGGGATCCATCTTCTCAACCTTGGCCATGATGACAAAATGCCCGTCGCGTCGCGTCGAGTTGCGTGGATGCGACGTGGGATTGCGGCGCGCA…	ATGCCCTCCATCGCCCCCATGCCTTCTGCTGTTGAGCCGCAGGACTCTTCAGGTGTCATCAAGTTCACCAACTGCTTGCTGGTAAAAGGCAATGCTCTAGTCAACGGAGACCTATGGGTGAGCTCCTCAAGCGGCAAGATCCTTAATGGACAAGAACTTCTCTACGAACACCGAACGGCACCACAAGAGATTGTTGATCTCGGCGGTCGCATTCTGTCCCCGGGTCTCATCGACACACAACTCAACGGCGCCTATGGCTTCGACTTCTCCGTCATTCCCGACGAAGGATCCATGGCATATGGAAAAGGAGTATTCCACGTCAACCGAAGATTGATCTCTACGGGCGTCACATCCTACCTACCAACACTGACATCGCAACCCCCGGAAATCTACCAAACC…	MPSIAPMPSAVEPQDSSGVIKFTNCLLVKGNALVNGDLWVSSSSGKILNGQELLYEHRTAPQEIVDLGGRILSPGLIDTQLNGAYGFDFSVIPDEGSMAYGKGVFHVNRRLISTGVTSYLPTLTSQPPEIYQTALPFLGPSGAARDATLGSESLGAHCEGPFLSPTKNGIHNASILLEPQNGIADLDACYGAANTSSIKLITLAPELPGALEAIPSLTSRGTIVSIGHSEATYEEAKASVRAGAGMITHLFNAMQPLHHRNPGIFGLLGTPSSSIRKPYFGIIADGIHLHPTSIKIAWNAHPDGLILVTDAMRLAGMPDGTYDWTNGSRIVKRGAMLTLEENGKIAGSSIQLIDCVTNFLNWTGASVPEALKAVTETPAKMLGLQHVKGVLEEGADADL…	GCTCAGTCGATCCGGTTGCTGCCATGCCCATGTTGCTGGGGTACTGGCGGATGTAAATGTCGTCGAACAGGCTGTTGACACCGCCATTTTCCTGGTCGATGCCGATTGCCAGCGGCACGGGATGTCCGGCATCGTGGGCAATCTTCTGCAGCTCATAGATGAGCTTGGTGGTATCCTCGGCCGCTGCATGGTGATTAGTCGGGGAACCTGCCAAACGCAAAGGAAGAGGTCACAGCAAAGAGCACGTGATATTACATTTAAGATTCTTGGCAGTCAGGAGGATGCAGCCAACATGATGCTCCTCAATCAGGTTACGGATGTGGGGAGTAACCGACGTGCCATCAAAGCCCATCATGAATAACTGGCCCTACAACGAACCCAGAGTCAGCGAGTGCCATC…
ErCE62	gene07048	GTTCACGGTAAGACATTACTCAGCTGATTTCCTAGCATAAGAAGCCTTTGTTAACCAAACACATACACAAACGACCACAAGCCGCGGTATATGCATACTACTACCTGCACCTCGGCCAGAGATGCCCCGTTCCGCTCCACGCTAGTACCGCGCAACCTGCACGACATAGCATCTTCTCCGCACTACTCTCCCACGCCACTAATGTTTTCCCGCGTTGCAGCTATGATGAAACACCAATATACAGTATATGCCCAGACGGGACATCACCAATAGGGTAGTTTCATAGCCCCTCACAAAACGCACTAATCGTCTTCACCACCTACCTGTCTCGATGTCTCTCGGTGCTGTAATTATTCCGGTAGAATTCATGAAGAGGGGCGAGCGGGCAACTCAACCACC…	ATGGCCGTATTTTCCAAAGCAATTTCCAGCGCAATGCGTTCCTCAAGTGTCATCTCTGTCTTGGCTTTGGCTGCCAGCGCTGTCGGCGCGCCTCACGGTGACGTGGGGAAGCGCGCGCCGACTGTCTATCTCGCCGGCGATTCCACAATGGCACGAGGAAATTCCCTCATTACCGGCTGGGGCGTCTACCTCCCCTACTCGCTCTCCATACCCGTAGTTAACAAGGCCATTGGCGGCCGCAGCGCGCGCTCCTTCACCGACGAAGGCCGCTTCGACGACATCGCCAATGTCGTAAAGCCAAACGACATTGTCGTCATTGAATTCGGACACAATGACGGCGGCTCCCTCAGCCAAGGCGACAACGGACGCACCCCGTGCCCGGGCACCGGCGAAGAAACA…	MAVFSKAISSAMRSSSVISVLALAASAVGAPHGDVGKRAPTVYLAGDSTMARGNSLITGWGVYLPYSLSIPVVNKAIGGRSARSFTDEGRFDDIANVVKPNDIVVIEFGHNDGGSLSQGDNGRTPCPGTGEETCKSTYNGKQVIVHTFNWYLTQASKKFIAKGAKVIISSQTPNNPWESGTFQYTDGGRFVGFAKNVSQQLGSNAMYVDHGAYTANIWKQLGKQKTDSVFVEGHTHTNGPGADIVAGAFVKGLACGGGGFLKGSIKNSTASIAGTCL	TGCCAACGGGAGACAGGGAAAATCAGCGGTTTGAAACAAGTGGCGACCAACGGGAAAATGCGCCATGGCTGCATTGAGATGTAGTCAATAAATAAACTTTGCTCTAGATTTGAATAGCTCCATTAAGTATTCTTCTTTCTCGTCCGCAAGACGGGCATGCAAGAATCACGTGGCAAAATGAGTGGTGCACCTAGTTTTAGCCCTGAAACAAACACCCTTTTAATTTTAACAGTTAAGGAAAAGAAATTCAGGAAGTTCACGGTAAGACATTACTCAGCTGATTTCCTAGCATAAGAAGCCTTTGTTAACCAAACACATACACAAACGACCACAAGCCGCGGTATATGCATACTACTACCTGCACCTCGGCCAGAGATGCCCCGTTCCGCTCCACGCTAG…
ErCE63	gene07146	TGAAAAGAGGCTTTCTAGTAACGTTGACACTAAATCCACCCTTCCTCTCCATCCATTTACCTCCATCTGCCTCCCTCCCACCTTCCTATCTCAATGTATCCTACAACATCGGCCTCTCACTCGCAGTATCAATCCCCGCCTTAAACTTCCTCTCTATCCGCTCTTTACCCTTGTGCATATACTCTTCCGCTTCTTGATCCGTAATCGGCGTTAGACCCCGTGCTACATTCATATTTTCTCTTGTTAGTGTGCGGGCTTTGATTAGGATGGCGTTTGATTCCATGTCCTTCCCTTCCACGGCTTCCTTACAAAATCTAGCGTATTCATCCCAATGCACCGCACTCTCCTTGATAGTCTCCAAAATCATGGCAAAACAATGAGGCATAGCTTCGAATTCGC…	ATGTATCAGCACGGTCATTCGTCGGAGTCACCTGAACAATCCCCCGGAGGCTCTTCGGCGGAGGAACTGCAAGACCCAAATCAGCATTACAGCCTTTCGCCTGGAGAGTCAACCGAACAGTCGCCCGAAGAGTCTGAGCAGGATGTATACCAATACAGTCTTTCGTCTAGCAGGGAGTCAACTGAGTCTCCAGAGCATGTATACCCGTACAGTGGCCAAGAATCAACCGAGCAGTCTCCGCAAGACGACTCTTCATTTGGAGAAGATATGGCCAATATAGTCCCGCACGATGATCTTTCAGCTGAGAATTCCTCGCGCGATTTGCCCGATTCATCTGGTTTGATGAGCGATAACGAAACCTCTGAAGAGTTGAATAGCGGACCAGACGAGTCGTCGTCT…	MYQHGHSSESPEQSPGGSSAEELQDPNQHYSLSPGESTEQSPEESEQDVYQYSLSSSRESTESPEHVYPYSGQESTEQSPQDDSSFGEDMANIVPHDDLSAENSSRDLPDSSGLMSDNETSEELNSGPDESSSSIVEDFWPPRQRQRVEQHITPVKKEKRRETEENMDSSPTAILKFMLPKTPFLLKTAVRHSLSLSSTSSKWDLRTELTINMLRDMIGPNSLPMPISKLQRMTCKDPGVKGKIWVSKVKYDLPEEDDARQMVFRAIEDMGTGEEKWDKADARPLEAEWNGYRAGAKEGEAEPEGMSEEEKYKNLMKETKSKVTVLYFHGGAMYLLDPATYRNLTGRLAKETGGRVFNVRYRLSPQNPFPAALLDCFTAYLTLLAPPPGSFHEAVPASE…	GCCTGCCGCTGTACCTTGTTGGCTGGCATACAGAATCCGAGCATATCGAAATACGCATGATGGAGGGGGTCATGTTTGAGCCTGGCTACCGCAACATCCCGTCTTCACTCCGCCTTGAGTTGCGATCAAGATTACCCATTGAGGTATATCGTGCAAGTGTGCATATTAGCGCTCGTCTCGAAGGAATCCGCTGGCTCATGTACCGGTACTGGATTACCAGCGCAGCAATCGGCATCTCTGCATTTTGGGGCATGGAAATGTGCGTGTTACTCTTTACATGGGGTGTGTTCACTCTTCTCTTCAACACCGCATCTTCTTCTCGCTATGAAGACGACGACCACCGCCAGAAAATCAAAATTGAAGGCGAGGATGACACAAAGATTAAACTCGAAAACGGAG…
ErCE64	gene07337	ATTCGCCATCGTTGGTGTAGTTACAAGGACGCATCGGCTTGGGTATCCGAAACTGATCCTGGAAGCGGAACTCCCCATGTTGACAACGGTTTGTTATAGATCAAGCCGCCTTAGTCCTCCCCGCCGCATCCAATAGTCCGGAAACAGTGGTAACCCTGTAGCCCCTCTTCTTCAATTCTGGAAGCACCTTTTTCAGCATTGGAACTGTCCATTCTCGTCGGTCATGACATATGATGATGCTCCCAGGCCGCACCATACTCAGCACATGCCGAGCGTTCAAGCTCGGGTAAGCAATTTGCGGATCATGCGGATAAACACTCCCGAGAACCATGTGGTAGCCCATCTCCTTAATCTGTCTGCGCATCCTCGTGCTGAAGAAGCCCGAGCCAGGCCTAAAGT…	ATGCTTGTCGCCGTAAGCGTAGTGATACTGTTCATCCTGCCCTTTTACGTCATCTACAAACCCCCAAACCTTCTCATCCGTTATTTTCAGCAAAGATGGCCAGATGTACTATGGCACGTGCCGGCTTCCGCTCTACGCCGGGATGGAAATGAGATGGGAAAAGTGGTTGCTTTGACGATTGACGATGCACCTTCGACGCATACGCCAGAGATTCTCAAAGTGCTGGGAGAGCATGAAGCAAAGGCGACGTTCTTTGTCATCGGAGGTCAAGTCAGCGGACGAGAGACGATTCTGCAAGACACTGCAAAAGCCGGGATGGAACTGGGGAACCACGCCATGCATGACGAGCCGTCCCGCTCCTTGACACCCTCAATCCTTGATGCCGAAATTCGAGAAGTG…	MLVAVSVVILFILPFYVIYKPPNLLIRYFQQRWPDVLWHVPASALRRDGNEMGKVVALTIDDAPSTHTPEILKVLGEHEAKATFFVIGGQVSGRETILQDTAKAGMELGNHAMHDEPSRSLTPSILDAEIREVEGYINRTYDAVNLPHPPRYFRPGSGFFSTRMRRQIKEMGYHMVLGSVYPHDPQIAYPSLNARHVLSMVRPGSIIICHDRREWTVPMLKKVLPELKKRGYRVTTVSGLLDAAGRTKAA	ATGCACGGCCAGACGATACACCTTTTGGTTGGGCTGGCTCACCAGCGCGTAATCCCATAGTATCTGAAGCAGAAAGGGTGTCTGACAGGGAAAACTCGTTACCATGGCCCTCACTCATTTCAACACCATCAAATAGATTCTCGTCGGCTTCATCGTCAAAGTCGGCACCGAAAGACTGGTTGTTAAGTTGGTCGGTACGCGTGCGGAGAACCTGACCAGGCCTGGCAGGTGTCTTTTGAGGTTCTTGCTTGACTACCGCTTGCGGCTCGGGTTGTGGTGGGGGTGCGAAGTCGCTATGCCGGTATAGACTGTCCTCTTGAAATTTGACTGGTTTGACCTTCATCGCTTGAACTTTCTTGAGGTATTCCTTGTCGTATAGACAGTTACCAAGGACATTGC…
ErCE65	gene07427	TGGGGGAAGGCGTGTTTGGGCTTGCCGAGTCTTCGCCAAAAAATTCGTGTTTTGAATCTGCCTTGGCGGTTTAACGTGTTTTGCAAACAAAGGTGAAGGCGACCAAGGCAAAGCTAAATCTAACCCCCACCCCCTTTTTAATGTCTGATTTGGTGCATTTGCCGACCTGAGGCAAACCTTGCGAATGACATCGCTAACTTCCGTTACGCGATGGCTGTGTTTGTTGGTGAGATGTTGCAGGGGGCCTTTCGTGTTGGGCTCCACGAGGCTCTAAATAAGGTTTTGGGTTGGAACGGCGAAAGTTCCGGAAAATAAACTATATATAGTGCAATATTTTGCATTTCTTATCTCTCTTGGTTGTTAGATGGCCGCTTGAGGAGAGAATTAGTAATCCGGGGA…	ATGAAACTTCACATTTCGCTGTCACTTCTCTCAATCTCTATATTCAGCCTTGTCTCCGCTGACAAAAATGTCCGGATCAAGCCGGATCGAGGCGCTTTGGTCGTAGACGAATCAGGCCAGTACGCCAACAGCTACCGCAACCTCAGTGCCGCCATAGCAGCCCTTCATGACAAGAGCGACGCACAAAAGATATTCATTTTCCCCGGTACTTACAACGAGCAAGTGTATATTCCTCGCAAGAGTGGGCCCCTCACCATCCAGGGTTATACGACAAACGCCCGGGATTACAGGAACAACAAAGTCACAATAACCCACAACCTCTCGCGCTTGACACCTGGTTTAGCCAACAACGACGCGACAGCGACACTTCGTATCTGGGCGACTAATGTCAGGGTCTAC…	MKLHISLSLLSISIFSLVSADKNVRIKPDRGALVVDESGQYANSYRNLSAAIAALHDKSDAQKIFIFPGTYNEQVYIPRKSGPLTIQGYTTNARDYRNNKVTITHNLSRLTPGLANNDATATLRIWATNVRVYNLNVENTFGKGSQALALSAQATNQGYYGCKFTGYQDTIYANEGRQIYAQSFVDGAIDFIFGLRCIGFFHKLDIVAKNEGFITANGRDSEENKSIFVFDEVNVSGTAGTGTTSLGRPWRPYSRVVFQNSYLSEAVKTTGWDRWDAEQSVDKVSYQEYKNNGPGANTKGRVSWSSQRDAPVKASDIFGAKYDKENWVDMDYL	AACTGGGTTCTTGTATGTGGTAGATGAAGAATGGCGGACAAGGAGACTCCCGGTTGTCGTAGAAGAGCATCGAGTTCACCGGGAGGTGCTGGCGCGACGCTTTTGACTGTTGCATCTTGATGTAGGTCGTATTGGACAGCGAGATTTTCAGCGATTGTGCAGAATAACAGATGCATAAGCTATAGTTTGTGTGCGAAGGTGACGGGTGGGCCAGAGGACACCGGCACATGAAGAATGAAAGATTATGATGTATATTAGATTTTGTGGATTAGGTAGGTACACGCGGGGGCGTAATGTCTAGGCGTGCGGGAAGATGCGTGCGCGGAATATATCTACTCTACATATCTGTCTACGTACGTAGCTTGGGGGAAGGCGTGTTTGGGCTTGCCGAGTCTTCGC…
ErCE66	gene07614	AAACCGCGAGCATGGTATTTTCTATGAAGGACTTGGAATCACGAGTGGGCAGGTTGAACTAGGAGACGTAATATTTCGCTGTTCTTTACCCGGCGCCGTGGAGACCTGGGAGCCAGAAGATGATCTGTTGCTCATATTGCGACCAACACGACATGGAGAACTCCCTGATCCGTTTCGACTCGTGGGGTTTTGCTTCATGTCACAGGACTGGATGCCTCATGCACCAAAGTTGTGGGAGGCATTTGCAAGGGAGGATGCTATGATTGTATGATAAGTTATTTTCTGACCCAGCAATTCTTTCAGGAATTATTGATTATTCATTGCATATTTCGACTAAGTTCAGATGCAAGTGACTAAGGTATTCATTGGATAGCGAGTTCCATTGTTAGAATGTAACAT…	ATGTCCTCCCAAACAGCCCCAACCCAATATGTCGACGTCAAAGGCACAAAAATAGCCTACCGCCGCTTCGGGAAAGCCTCTCCAATTCCCCTCCTATGGATCACACACTTCCGCGGGACCATGGACCTCATCGACCCCCTCCTCCTCAACAGCATCGCCTCCACGCGCTCCCTCATAGTCTTCGACAACGCCGGCGTCGGCCACAGCTCTGGAACCATCCAACCCACAATCCAAGAAGCCGCCTCTACAATTGTCGATTTCCTCTCCGCCATCGCCGTCCCAAAAGTCGACGTCCTAGGTTTCTCCATGGGCGGCTTCACAGCCCAAGTCCTCGCTCTCGACTACCCCGATCTCGTCAACAAACTCGTTCTCGCTGGCACACAATCCGCCTACACAGAC…	MSSQTAPTQYVDVKGTKIAYRRFGKASPIPLLWITHFRGTMDLIDPLLLNSIASTRSLIVFDNAGVGHSSGTIQPTIQEAASTIVDFLSAIAVPKVDVLGFSMGGFTAQVLALDYPDLVNKLVLAGTQSAYTDGFIPPDAAIMKAASQPSPGESNMLDLFFYPSETSRALGSAWWHRLSERNMPNEERTLFVDEAGGQIQNAAIGKFVSDKGFFGRMEVLEKEVLITNGKRDVMTPTPNSWLMQQRMRRAELVVFAEAGHGHLYQVPVRYAGVLDLFLG	CCCGGGGCACCGTCGTGGGTGCCGGATTGGAGGCAAAATGACATATCCATATTACCGCGTTCGTTCCGCCCAGGAACTGTTGGAGCAATGCCTTTCGGTATGTCCCGGTACATTGGACTTCATAGCTCCGGTTGGTATTGTGGCACGGTAACTATGGTGTGGGATGTCTCGCCGCAAAGTAGGCTTAACCCATATTATATTGCCCGTGGAATCAGGTCAAAAAACAACTGGCATTTCGATAGTCTTGCATCCCAGATGTATGGGCGGCTGAAATGGAACCTAGCTGGTCTTTTGATACTTGCGGCCAACACTATCGACCAAAAACATCGTGTGGCATACGGCTTGACACGCTACTGGTGGACGGTGCTTCGCATGCAGACCCTTGAAGTGTCCAGCATA…
ErCE67	gene07904	ATACCAAGCAACAGCTTGCTAAGATTTACTTTCCAGACACGTTCATTGCGATCCATGACCCCTGTGCTCCACTAAGGGTGGCTCCTTATGTCGATGCGCATTTTGATAGCTTCCATCATACTCAAAAGAATCCCAACCCGTTCCACCAGACGTAACCAAACACAGCAAGCGCACTCGTGGCCGCAAATGGTAAACTCATCTCGACGACACTCCAGATCCACAGCGTACCAACCGGAGGAGCTGACTTCATGACGTAAAAGTAGCCGTTTCTGTTTCCCGAATATATCAAGTAACACCCTGCTGCAATTGAACCTCCAAAGAATGCAATGTCTCGGACCATGGGGAAGCGGTATGAAAGCTCGAGGTGAGTGAGGTAGACCAGAAAGGCGAATATGGGCA…	ATGAATTGGACCATCTGGGCGTCGGTGCCCGTTCTCCTCTTCGCCTTCTGGATGTACACCAGCTCCCTCGCCTCCACCTTCCCCACATTACAGAACAAACGGATAGTGCTGTTGATAGCGCATCCCGATGATGAGGCCATGTTCTTCGCCCCGGCTTTGCTGGCATTGACGCGTCCAGAACGTGGGAATCATGTTAAGATTCTGTGTTTGAGCAGCGGCGATGCCGATGGCCTGGGCGAAGTGCGCAAGAAAGAGCTAGTTAGAAGTGGCCTGCAACTTGGTATCGGAAGCAAGGACGATATTCTCGTCATTGAGGACAAGAATTTTCCTGATTCCATGACGGTAACATGGCACCCTCGCCTGATCTCTAATCTGCTCACCACTGCTTTTGCCCCAAAC…	MNWTIWASVPVLLFAFWMYTSSLASTFPTLQNKRIVLLIAHPDDEAMFFAPALLALTRPERGNHVKILCLSSGDADGLGEVRKKELVRSGLQLGIGSKDDILVIEDKNFPDSMTVTWHPRLISNLLTTAFAPNMSSISSKEAPQVTVDAIITFDAHGISGHPNHKSLHAGAHSFLKALMHRHSGWECPIKLYTLTTTSIFRKYLSLLDAPATLIGAILRKKELGSYPTPLLFVSSPASYRTAQKAMTTAHESQMRWFRWGWITLSRYMVLNDLKLEKTH	ATCTATTTGATTGGACAAGAGCATGAGCAATCTATGTTTCCTTTTGACCAGCCGCGACCAGCTAGACTCTCCTTTTCGTCTTTGCGAACGTGGTTCAGGCTGCCAAGCAAGGCAGTGTCGAAGAAGAATGCCGGGATGTGAGAACGACCGTAGGAAAACATCGAATCCATGATTCCAGTAGTATCTGGAGAGGTAACGCGGTGGTCTTATTCGTAAACCAGCGCTGAGACGGCAAGTGCCAGACGAGCGTACTAGATGAGAAGCATCAGCTTCTTGTATAGGACTACCTCAGGGCCCCGAGCCCGGAGTCGGTTTGCTCTTCAGTGTTCGTAGAGGAATATACCAAGCAACAGCTTGCTAAGATTTACTTTCCAGACACGTTCATTGCGATCCATGACC…
ErCE68	gene07941	GGGCACGCTGGGCGAGTGGACGCCATTGTTCTGGGGCGAGGCGGACGAGTGAAGGTGGTGGTGAGCCAGCGGGTGCTGGTGCGGGTGCGAGGTAGAGGCCGAGGCTGAGGCTGAGGCTGAGGGCGGTTGCACAGGCGCGTCGCGTGGTGGGTGGTGTGGGTGGACAGGAGGCAGGGGCGAGCGTTCGGCGGCGGCTGCCAGTTCTGCGAGTCGTCAGCGGGCTGTCATTGCTTCTTCTGGCGGGCGGAGGAGGAGCGAAGCTGGCAACGGGGAAGGCACAATGGCAGCCATGGAAGGAGCAATGCAGGCCACGGGGAAGGAGCAGGGTATGGCACATACCATTCAGGCCGGCTGTAGCTCGCACAATGGGCTGGAGGATGCCCAGGACCGTCTCGAGGC…	ATGCCACCCGCGCCAACCAAGCAAACTGTTCATGGCTTCAGTCGCCATCAAGGCCAGTATGCATCTCCCCGTCTATCCGTCCCATTCCGCCCCACTCCGTTCTACTCCGCTCTACTCCAATGCGCTAACATCCCCATTGTCGCCGCCGCTCTACAGCGCTGCTTCACCTCGCCTTTCAAAGGCGAAAATGGCTCCAATACATACTACAAGGATGTCATGTTTGCTGCCATGCGCGTCATGATGGCTAATAATGACATCGTTCATGACCGCCAGGCCAATGGTACCTCAACCACAGACAATTACCACAAGTATGCCCAAGAGCACAAATTCGTGCCCAACTCCATCACCCTACCAAGCGGCACTCAGGCGCATTGGCTGGGCAACAGCGAAGCCAAAAGG…	MPPAPTKQTVHGFSRHQGQYASPRLSVPFRPTPFYSALLQCANIPIVAAALQRCFTSPFKGENGSNTYYKDVMFAAMRVMMANNDIVHDRQANGTSTTDNYHKYAQEHKFVPNSITLPSGTQAHWLGNSEAKRVLVYFHGGGYVLPCTMGHLEWLGRLQKLAGPDVSLLLLAYDLAPEATYPTQLKQAAELLDHLVHAQGRNPSDLVLGGDSAGGNLTLGLLSHLAHPHPDVKPISLPSKIRGVLLISPWCAPAHNHTPSFVTNAERDLIGGKALSRWSSAFFGSDSPFAGDLYNEPALAPPEWWAPVADLVEEVFIWGGANEVLLDGIEAFAKKFTKGFGGRGGAVNTIITPKAAHDEMLFERALGYKGDSGTGSQQVVETWIKAKL	TGACATTGCTTGGTCGCGGCTGGTGTGGAGGGGGCAGATTGGGGTCGACGGGTCGCCGCTGGCCATTGTCAAGCAGAAAGTCGACGCCCAGACGTTCGTCAAAGGGCATGTCCGAGTGCATGTGGGGGGTGCGTGCCTGCTCAAAGTGTGGGCCAGGGCTGTCGCTCGAGTATCGCCGCAGATGGCTCGTGGGTGCGTCGCCGGGATAGAGCCATGACCTTGGGGCTCCTCCCTCGGGCACGCTGGGCGAGTGGACGCCATTGTTCTGGGGCGAGGCGGACGAGTGAAGGTGGTGGTGAGCCAGCGGGTGCTGGTGCGGGTGCGAGGTAGAGGCCGAGGCTGAGGCTGAGGCTGAGGGCGGTTGCACAGGCGCGTCGCGTGGTGGGTGGTGTGGGTGGA…
ErCE69	gene08303	GGATGGTGGCGGTGGATTGGTGTGGAGATGGCGCCTTGGAGGAGACTGGCTGCGCATACAGCTAGAATCGACGTTGACCACATGACGGAACAATCGCCTTGCGAGATTGTGATGATTCACCCATTTCCCATCTTCTACGATTTATACCTCCTCAATTGGCCATCCCACTCTTCAAAAAACCGTCGACTGCCGGTATCGCCATTCTTCACGTCACTACCAGAGATACCGCAATCGGGGAGCTGCCGGTCCAGTTGTGGTGGGCAGGGGAGTGTGTAGATCTGCCTCGGAAGTGGAAGCTCGTAATGCTACCAAGGCGCCAAATGGAGAAATGGGGAACCCCGTTGGCAGCTGATTGCTGGATTTGGGTTTTTTTGCTTGGCAAAGGCTGCGATTAACGGC…	ATGCTCTCGCGCGCTGTAAAGGCCCGGTGCGCCATCCTGCACGGCAATATACGCTACGGAGATCAACTGAACAACCACTGGCCAACGTGTTCTTGGTGTGGTATAGCCATTGGTCATGCACTGGCCCAACGACTAGGGGACTTGGGTGCAACAACGGACATAGAGACTGAAGAGTATCTCGATCATGTAGACGAGGGTTTAATGACAGCACATGCCAATGCACCGGGCGGGAGATTGGCTCGTGTAGGAAATGGCTCGGGGCATCATGGTACACCTACCGTGGTGAACAACAGTGCGGTCAAGTACAAAAGGGCGGTATACTGCTGCACTGAACTCATTCACCGCAACCAGCTCTTCTCTCATCAAGCACCAACCTTCACTTCTCATCAAGCACTCACT…	MLSRAVKARCAILHGNIRYGDQLNNHWPTCSWCGIAIGHALAQRLGDLGATTDIETEEYLDHVDEGLMTAHANAPGGRLARVGNGSGHHGTPTVVNNSAVKYKRAVYCCTELIHRNQLFSHQAPTFTSHQALTIVAFSNNTNHFKMKTCAGSLLALAAIVSTTLAAPTPAAEVSFPITDLADTDLTPKQYAAQLEDQSVEERSLSKRQYNGNTYNQLTDGTACRPISVIYARGTNGAGNVGEAGSEGPTFFNALASRLGGVNQLAIQGVNYPATVLGFLAGGDAQGATTMFNLINQVITRCPSTKIVLSGYSQGAQLVHTATQRLSASAAARVNAVVTFGDADADESFGLVAASKTLIICHEGDRICDNTAIITPAHLDYEKDAPQAAAFVAARV	AACTTGGCCGTCAGCCATGTCCTCGCTGCGCCGATGCCTCGGTTCGGATCAGTCTGGCTCGACAAAGTGTGACGCGTGCCAAAGGAAGCAAGCTTCCTGATTGTAGCTTCAATATTTTCCCGAGATATTTGCGATATAATGTTTTGGAGGTCTTCCCCGGGCATTTGCGGCTCCAATGCCTTTCCCACCACTGGCGCGGGCCATGGCTCGGGGCTGGGGAATTGATGCGGATGGTGGCGGTGGATTGGTGTGGAGATGGCGCCTTGGAGGAGACTGGCTGCGCATACAGCTAGAATCGACGTTGACCACATGACGGAACAATCGCCTTGCGAGATTGTGATGATTCACCCATTTCCCATCTTCTACGATTTATACCTCCTCAATTGGCCATCCCACTCT…
ErCE70	gene08331	ATTACTAAGTCTTGGATATCCATAAGAGAAATGCATCTAACAAACTTCTTTCCCTGAGTTATCATGTGCAAAATGTGCCACCTCATCAGCAACTATTGCATCATGCTAGCCAGTCTTTCTCAACATCTTTCAACATATCTGCAAGCCATGGCTCATCCTCCTTGTAGATTGAATCGTCGAAACCATGCTCCCCTGGTGGCGTGGCTAACTCAAACTTCGTTTGTGGAAACAACTCCTTTGCTCGCTCTACAAACTTCTGTGTCCACTTCAAAGGCACAAGTGTATCATCCTTCCCATGCAGAATGTAGGTTGGAACAAAGAACTTGGCAGTCTCAATCCGTGTCAAAGGCATAAGGTGCTGCCCAGTGCCAAAGAACTCGTCCCAACGCCCGTGCGCCA…	ATGTCGCTCCGCACCACCCCAGATAATCGCTTCGATAACTTCAACGTGTATACAACTTCATACAAGAAGGTCGGAGACCATGGGATAGAAGTCAATGTCCTTGTTCCCAAAGGGATTACCCCAGGGAAGCACCCGGTGATGGTCAGATGGCATGGTGGAGGTCTAACCACAGGTACTGCAATGTATCCCGAGTGGTTTTCTGCCTACATGGTCCCCCTCATCATCGACAACTCTGCAATCGCTGTTGTTCCGAACTACCGGCTAGCCCCAGAGCACACTGGCGATGAGATCCTGGAAGATATTACCTCTCTGGGAAACTGGCTTACATCTTCGCTGTCGGCGTACCTCGAATCCAAGGGCTCGTCCGCCCAGCCTGACTTATCCAGGATTTTGATGTCA…	MSLRTTPDNRFDNFNVYTTSYKKVGDHGIEVNVLVPKGITPGKHPVMVRWHGGGLTTGTAMYPEWFSAYMVPLIIDNSAIAVVPNYRLAPEHTGDEILEDITSLGNWLTSSLSAYLESKGSSAQPDLSRILMSGDSAGGWMALQSILSLPKDTFRACFIQYPVVNATPISPDDILMGNPLPPKKDLDDFLASMKPGTVISAATPPARTTLMPLLLAHGRWDEFFGTGQHLMPLTRIETAKFFVPTYILHGKDDTLVPLKWTQKFVERAKELFPQTKFELATPPGEHGFDDSIYKEDEPWLADMLKDVEKDWLA	GCAAGCTGATTAGCGACTGATACATCGTTTCAGCTCAAAGTGTGCGTGAAGAAAAAGTACAAGTTAATAGTGGGTCGAGCTTGAAAACCTGGTTGAGAAAAATGCATGCAACGCCTCCGGCGATGAATATTATCTACTTCCAAAAGACTTCATAATCTTTATAGATTTTGATTGTCTAATCTAATATGTTCTGAAACCCCATCCTCGTTCGTGCGGCAGGTGGCGTGATTCACCCTATTAACAGGATGTCTATAAAAATCAGAATACTGACAAGAATGGAGAATGAAAACAGAGGACGTACAGTTCCAAGAGGACAAGGCTGACAGTTGTCTGATTGACAACACTTTTCCCCTAGCGATTGTCCACCACGGTCGCAGCAAATGAGACATAATTCCCTGC…
ErCE71	gene08347	TGTCATTAATCTATTGTACACTTGAGATTACTCAATTCCAACTCTCCATGATTGTCCTATCTCGGATTGCTGAATGTCCGACCTGGCTCGCTAGTCAACACATTTACCTGTTATGAGTTTGTCTTACCAGTCAAATTACCACGACAAATTCCGATCTAGCAGGCCAGACCAGAGCCTGTCCGAAGTTGCATACCTCGACACTGCTGCTTGGTCGTTGCCAATGCATCCCATAAAGCGATGGTGCACACCGAATGATTGCATTAAAAATTACCATGAACGATTTCTTGCGCAAGTAGCGGCTAACAATCCGTCCGTTGTGCAAGGGCTGTGAGTCGCCGACAAAGACATACCAGTTAGCTGTTCCGCAGAAAGGAGTCGTCCAGGGAAAGCGTATTCTAG…	ATGCTGTCAAAATCTTCTATCTTTGTGCTCTTGCTCGCCGGAACCAGCGCAGGATACCTGCTTCCAAGCCCACCAGGGAAATACAATGTCATACTGAAGACAGGATCCATCGATGACTACAGTCGCGACGCCCGGAGATTGATGCTGTCCGTCTTTCAACCTGCAACATGCGCAACCACCGTGCCTGCCATCTACATGCCAAACACAACCGCCAAACTCGAGGGACCATGGATCTCAAGAGTATTCAATGTCTCATCCAACTTTACGCCTCTTCTTGCACAGGCTCGCCTGCCGGTCTGTTCGGATGAGATCGAGAGATGCTCGTCCCCAGATGACGCCCCTGTCCTACTCTTGTCTCCTGGCTTTCGAGGCTCTCGCCTGTACTACAACTTCATTGCC…	MLSKSSIFVLLLAGTSAGYLLPSPPGKYNVILKTGSIDDYSRDARRLMLSVFQPATCATTVPAIYMPNTTAKLEGPWISRVFNVSSNFTPLLAQARLPVCSDEIERCSSPDDAPVLLLSPGFRGSRLYYNFIAAAIASEGFTVITMDHPGETHAITYSDGHVSESDLPDPTNLDELTPLAYIRATDISFIIDQMNNATAMSKLLALPVRPDRVVVGGHSLGGAAAMLAAAYDSRICGVVNWDGPFLGSLPPSGLSQPIIYIATERPEDPRFLAAWPNLNGPKLWVKVANLLHEGMMDFATLLQAVGQDFMDFAGELGSMKPTESVHILTAYTTEWTKGAFTGKVEGSLLEGQEPARFSEVSIVRKGNF	AGTCTATGTGCAAGAGAGCTATTACATAACGAGCTCTAATGGAATTGACATTGGTTGCGCTATGCTTAGCCTATCCAATATCTCTGGAACTTGTCGTGATTCAAGTAGGACGAAATGACACTTGCTGTAGGCCTCATTTCCTGACAGTAAGTAAACACCTCATCCGCTACGTTGAAACATTCTTGCGCGAATATAGTTTGGCGAAGCATGACACAAACATCAAACAATAGGTATGTTCGCAGAATATACATACTGAATGTGTTGTCATTAATCTATTGTACACTTGAGATTACTCAATTCCAACTCTCCATGATTGTCCTATCTCGGATTGCTGAATGTCCGACCTGGCTCGCTAGTCAACACATTTACCTGTTATGAGTTTGTCTTACCAGTCAAATT…
ErCE72	gene08673	TATCTAGGGTATTATGTACAGCCAATTGAACCTCTATATACCAGCCTCTCATTATCTTTTATCATCCATCTCCTCTATGTACTCCGTATACCTGACTAGCTTATACGTACTCGTAAACCACAGTGGTTACGGTCTCATAGACGGTACGTGCTGGGCAGGCAGGAGGCTGAGCAGGGTATCCTGGGCCCTTTGTGGGAGCAGGTCCGACAGGCAGAGAAACAGTCTCTTGGGGCTTTTCAGGGGCCTTGGAGGTGGAAGCAGGCATGGTAGAGTTGCCGTAGTACTTGGAAGCGCTTGGCACGACAGTTACTGGGTAGGCTGTGGCTGGCTCGTTAGTGGAAATTGCGGAAGTGGTTCCGTTGGCGCTGGGAGAGATGTAGGAGGAGACCATGGTGGTGG…	ATGCCTTCAACATCAATGAAGCAGGGCCTCGCCGCCGCCGCTCTTGCCGCGCTTCCTCTCGCTCAAGCGCAGGGCACTACTCCTCCCAAGCTCACTGCTGCCTGTAACGATGTAGCCATCTTCATGGCACGTGGTAACGATGCCCCTTACCACGATGGCCGTACTTCACCCTTCATCGACGCCACTTGCGGCAAGTTCAAGGCTGCCGGTTACTCCTGCGACTACATGGACATTGTCTTTGACGCCACTCTTGGCGTCCCGTACTGCCCTACTATCCAGGAAGGTGCCTACAATGGTGTCAGGCAAATCACAGAGTACAACTCTCAATGCCCAGACACCTTGATTGTCATCAACGGTTACTCCCAGGGTGCCATGGTCGCCGGTTCTCTGCTCAGTGGA…	MPSTSMKQGLAAAALAALPLAQAQGTTPPKLTAACNDVAIFMARGNDAPYHDGRTSPFIDATCGKFKAAGYSCDYMDIVFDATLGVPYCPTIQEGAYNGVRQITEYNSQCPDTLIVINGYSQGAMVAGSLLSGGGADACDVDTRTTGLDSTSQAGKAVKAALVWGDVKHTANQPYNVLDGADKQVWPRTGSNLERLNRYTDVLRSYCAAGDPVCAGGDVVAEHLNYFELYTDEASTWVLNKLTPLLVKPSSSATPTPTPTPTPEASSSSTKVSSVETSSTVVPTPTASVTPDTTVTPSAKPTTMVSSYISPSANGTTSAISTNEPATAYPVTVVPSASKYYGNSTMPASTSKAPEKPQETVSLPVGPAPTKGPGYPAQPPACPARTVYETVTTVVYEYV	AGTGCTGGCTTTTCGACAGGTTTTCGTGGTTATCTTTCTAAGAAAGCGAAGAATGGAGTAGAAAGGAATGCGAAAAAAAAAGCAATGGCTACGATGCATGGATATCAGGAGTTGGAAAAGTAAGGGCCATAGGAATACCAATGTACCGGCGAGCTGATGAGGCAGCGTGGGTCTTAAACGTCACAGGTTTGGCGGGTCAAGTCGCAGCTCTGTGCAGTCGGCCCTTCTAGCCAAAAAGATACCCCGCATGTCGTCACACCCACCAAAAGGTACTCTCGAGCGACAACAGATAAAAAGTTTACAAAGCGCGCTCTAGAAGCTTCCTTGAAAAAAGCAATTCTATAGTTCAAATACACTGCGTTATACACATTCGAGGCTCATCTACACGCATACACCACA…
ErCE73	gene08701	ATCCTCGACACATGAAGGCCGCATTGGGCTTGTGCTGGATCGCGATTGTGCGTTGATAGGGTCAAAATCCAATCATGACCCTCTTCTTAAGATTAACAAAATGAAAGTGGCTCTCAGCCATGCCCAGGAAGCTTGCAATGGCGCCTGTCAAGCCGCTTTCCGGCCAGCAGTCACGACCGAAGTTGGCCACTGGGTGTCGAAGAACGTAACCTCGGACGGGTTTTACAGAACACCTTCCAATTCCAGTGGCCTCAACCCTGGTGACGTGTTGCGATGGGAGGACTTGCCCCAGTCCGCAGTCAATGCCAACTTTAGCGTGCCCTCCGGAATGTCCCTGTCCCGCTACCTCTATATGACCGAGGATATCAACCGAAAACCTATTCCTGCCAGTGGTCTTGT…	ATGAAAGTGGCTCTCAGCCATGCCCAGGAAGCTTGCAATGGCGCCTGTCAAGCCGCTTTCCGGCCAGCAGTCACGACCGAAGTTGGCCACTGGGTGTCGAAGAACGTAACCTCGGACGGGTTTTACAGAACACCTTCCAATTCCAGTGGCCTCAACCCTGGTGACGTGTTGCGATGGGAGGACTTGCCCCAGTCCGCAGTCAATGCCAACTTTAGCGTGCCCTCCGGAATGTCCCTGTCCCGCTACCTCTATATGACCGAGGATATCAACCGAAAACCTATTCCTGCCAGTGGTCTTGTACTCTTGCCCTACAACAGACTTGACCCGAAGAAGCCGTTGAACACCATAGTATGGGCTCACGGTACAGCAGGATGGACCAGAAATTGTGCGCCTTCCAAT…	MKVALSHAQEACNGACQAAFRPAVTTEVGHWVSKNVTSDGFYRTPSNSSGLNPGDVLRWEDLPQSAVNANFSVPSGMSLSRYLYMTEDINRKPIPASGLVLLPYNRLDPKKPLNTIVWAHGTAGWTRNCAPSNHKDLFYDWQGAYALANAGYAVIAPDYAGQGSDIPQGFMYESGFLHAADVAYGLIAARKVMGNLLSKDYVVVGHSEGGMTAWRTNERLAMADQDELKKAGNFLGSVANSPALRPLDLIPESIRRANGGPIGDAVSVFFMQSLAGLFPEFRIEDHLTPLALSRIPLVNQGCIFTGRALFGNLTSTQLFKSLDWLKLPVVVDWQKRFNGAGPHALAAPMLVVQGMTDTLTYANNTEWDFNQTCASFPNSRATLLLYPDANHDVAASAPM…	ATATACTAAAACCTACTATTTATTATATAGAGTTAAGCTAGATTTCTTTATTCTTAGTCTAGATTAAAGTAAGTAAACTAAAGTAGTAGTCTATATAATTATTTAAAGATTCTTAATAGAAAAGAGTTATAGTATTTAACTAAAAGTAAGTAAAAATTAATTCTATACTAAGATAGAATAACTAGTATTATTTTAAGTAAGAGATAAACTATTCTAAGTTAACTATAATAAGTATAATAATAAAATCTAATATATTCTTATACTTATTACTTTAGGTCCTATTCTCTTATACCTTCCGCTAAGATAGAAAGTCTAGAAGAACGCTAGCCTCCTATTCTACGCTAGCCTTCTAGAGGCTATGCCTTAGTAGGATACTAGGTTACGTAATTAGCGCGCTCT…
ErCE74	gene09040	CACTGCAGGTTAGGGTCTTTTAGGTGGCCTGGCTCGCATGCTGCTTTTGTGCCTGGACCAAAGTATGCTTTTGCATTTGGGAAAACGTCACTGATAGGTCGGCAGTGATCCCAGTGCGCATGGCTGCGTCTCGCTTAATCAACCTATTCTTGTATTTTTCACTGACGATTATATACGTACCTGAAAAGGACTGTGTCGACATCTGTGGCTGCAACGCCTCTTTCGGCTAATTGCTGCACTATGGTTCGCCTGGGACCAACATGATTGACGTATTGTAGCATGTTCTTATTTACCCAGGGCGTGTAGCAGCTCCGATCCTATGAAGTCTAGTCAGGCCAGGTAAGGGGTCTCCTCGACATGGAAGGACTAACCTCGTCGAGCCCTAGATCCCAAAGTAAG…	ATGTCAGCCACGTTAGATCATCCACAGCTAGGCAAAGTGACTGGAAATCAGCGAGATGAGGTGGTACAGTTTCTAGGTCTGAAGTATGCTTCGATAAAAGACCGCTTTGCTCCGCCCGAGCTGGTAGACAGCTACGGGTCGGGAAACATAGATGCCACTAAGTTTGGGCCTCCTCCTGTGTCGCCAGTCGGCGCCATCGACAGTGAGTTTAGCTTCATCCAGCACTCGCTCCCATTGCCAGATGTCCCAAAGCACTCGGATCTCGAAGGTTTGAATCTTAACATTACTGTCCCTACGAACAAGGATGGCTCAATCGACACGAATGCAAAACTTCCAGTATACGTATTCATTCACGGTGGTGGGTTTGCTGTTGGAAGTAGTTGGTACCCGCACTACGAT…	MSATLDHPQLGKVTGNQRDEVVQFLGLKYASIKDRFAPPELVDSYGSGNIDATKFGPPPVSPVGAIDSEFSFIQHSLPLPDVPKHSDLEGLNLNITVPTNKDGSIDTNAKLPVYVFIHGGGFAVGSSWYPHYDAAAIVKMSVEKKKPMIGITINYRLGATGFMTSAELRKAGYKANNGLHDQRVAMRWIKQFIGGFGGNPDEITACGESAGGYSVTMFLGSKEPLMKRCLSTGGAILLFKPIPESVAESSYQQVVKEFGLADLSPEDRIKALLSLPVDDLWQKVPQSVPMLPSVDGDTVPGIPDFASVSSKDDHPAFPLPGRKWCKALMIGESKLDANILAYTVLDARNPGIAQKFIDSCSKSLSAHPEIAKELLEAYKITASSSDDEALLAILRFASE…	TATTTTTCACTGACGATTATATACGTACCTGAAAAGGACTGTGTCGACATCTGTGGCTGCAACGCCTCTTTCGGCTAATTGCTGCACTATGGTTCGCCTGGGACCAACATGATTGACGTATTGTAGCATGTTCTTATTTACCCAGGGCGTGTAGCAGCTCCGATCCTATGAAGTCTAGTCAGGCCAGGTAAGGGGTCTCCTCGACATGGAAGGACTAACCTCGTCGAGCCCTAGATCCCAAAGTAAGTGTCTTCCTCTGTGCGCGATATAGAAAGCCCAATTGTACGCGCGAAAAGTGCCTTTTTCGCCAGCATGCATCATGCTCATCTGGCCAATAAAGCTTCCGCCATCGAGAAGGGAGAGGCTCACAAAAGCATCGGTCGATGGCAATTCACGTGT…
ErCE75	gene09060	ACCTTCCTGACTCGATTGTGCCATGACACAGGACCAATATTACACGGCAGATGGCGGTGAGGATATTCGGCGCGACGTCCAAGCAGGCGGGGAACCCTTCATCCCGCATGTCGAAGCTCTCGTAAACAAAGGGCAGGCGATTTCGGTATACGAGTATTGGCAGCTCAACAAGAAGAAGGTGAAACTTCAAAAGCGCTACCTGGACCTGTGGAATTCGACAAAATCGGAAGGGAGCGGCAAGTCTATTGATATTCTGCTTACGCCTGTCATGCCCCACTCTGCAGTACCACATGGCAAATGCCGATGGGTTGGATACACAAAGGTCTTCAACGTAGTCGACTATCCGGTAGTTGTGCTACCTGCTGGCAAAGTATCCAAAGAGCTTGATGGTGACGCAGC…	ATGGGCAAGAAGAGAGTGCTTGTTAGCTACGGTGTTGACATTGATGCTGTCGCTGGTTGGCTGGGATCATATGGCGGAGAAGACTCGACGAGCGATATAAGCAGAGGTCTCTGGGCTGGTACGATAGGCACCCAGCGTTTGCTGAAACTCTTCGACAAGTACAACATCAAGGCAACATGGTTCATTCCCGGCCACTCGCTCGACACGTTCCCAGAAGACTGCGCCGCCGTCCGTGATGCAGGCCATGAGATTGGCCTACATGGCTACTCGCACGAAAACCCCGTCGACATGACGTTTGAACAGCAGCGCGACGTTCTCGACAAGACCTACAAGCAACTGACTGCTTTTTGCAATGGCAAACCACCACGTGGCTCAGTAGCTCCATGGTGGGAGACTTCT…	MGKKRVLVSYGVDIDAVAGWLGSYGGEDSTSDISRGLWAGTIGTQRLLKLFDKYNIKATWFIPGHSLDTFPEDCAAVRDAGHEIGLHGYSHENPVDMTFEQQRDVLDKTYKQLTAFCNGKPPRGSVAPWWETSAEGTELLLSYGIEYDHSMSHEDHRCYWLRTGDQWTKIDYTKKAEEWMKPLIKGKETGLVEIPGSWYIDDLPPMMFMKKSANSHGWVNPRDVEQIWMDHFDYFYREYDEFVFPMTIHPDVSGRPHVILMHERIIEHINKHEGVEWVTMEQMADDFKKNNKVPEGAMMPAPRGEILKLQKEGKAYSLIDYDGPMPQ	AACTCCTTGATTGCTGTCACTAAGGCAGTGATCGACGCCTGTCCCTGGGACATGGACCCCAAATGCTGCCCGGTTCCTTGGCGATCCGAGCTGTATCAACGTGCGCTATCCAGGCCTTTGGTGATCGCAGTGATGCGAGACGACGGGGTTGTGAGATGCCATCCCCCCATTGCACGCGTACTAGACCAAGTGGCCCTGGAGCTCCAGGGTGCTGGGCATGAAATCGTATCGTGGGCGCCTGGCGATCTGCACCAAGAGTGCATCGATGTCATGGTAAGCCGATCCAAATTCTCCTAATACCTTCCTGACTCGATTGTGCCATGACACAGGACCAATATTACACGGCAGATGGCGGTGAGGATATTCGGCGCGACGTCCAAGCAGGCGGGGAACCCTTCA…
ErCE76	gene09462	AATCAGGATAAGTGCGAAGCAAAGGCGTTGTAGTAGAGATAAAGAACAAGTCTATTAGCAATATCTATTAAAATACACTTCTATACAGTAAAGTCGCATACTATGATTCTGTGTGGCGGAGATACGGTAGTTTGATCTTCAGTTCTTCAAAACCCGCCATTCGTCGCAATTTCCCCTCTGAAGTTAGCTTTAGCACCTCTTCGAAATATAAGCTTTCCATTTCTGCTACATTGAACTGGATGCATTCATTCCCGTCTTTTTTCTTTCCTAACGCTGCCTGAGACGGGATCCATGTTCCAATACTCTTAGTCGCAGTCCTTTGAGCCACTGTATCCATTGCCCATTGACCCCATCGCCTCATGCACTGCTTTTCCCACGCAGTGTTTGGTAAACAAAGCG…	ATGCCTGATCCAGCTACCCTCGTGGTATTACGGATGCTTGTTCCTCAGATACCTCAACTTTTAGTTGTCACTGCAAAGCATAGTCTTGGCATGAGCTCGACGTCAGGAAAAACGGATCTCCAGACTGTGATCACTGTTCGAACACTACGAACATTCTATTCTAAAGAGAAAAAATCACAACCCATTAGCCAACTGCAGGCCGGAATGATGCAGGAGCGAGGTGTTCGTGGTAACATGTGGGTTGCGACATCTACCATTCCTCGGCCGCCTAACTCTGATCAAAATGATGGAGAAGAGCTCGATCTGCGTAATGCCGTCTTCGAAGCTGTCGATAGCTTATCACGGAGTTCTGAACAGACATCAACGACTTATACCAGACCAGAGCTCGAAGATCTCGAG…	MPDPATLVVLRMLVPQIPQLLVVTAKHSLGMSSTSGKTDLQTVITVRTLRTFYSKEKKSQPISQLQAGMMQERGVRGNMWVATSTIPRPPNSDQNDGEELDLRNAVFEAVDSLSRSSEQTSTTYTRPELEDLEVEWVGYRAKPGKETLTEAEKYDRLMNEPSRTTDVTILYFHGGGWYMCDPRTHRGLASRIAKECHGRLCLPRFRLAPQTGFPGQLLDALQVYLSLIYPPPGSMHAAVPAGNIILAGESSGGNIAFSLVQLILQLQRSSANGVATIRFHGRKVEVPLPGGVSANSPTLDWSCSLPSRTQKETCPWDYLPAGKHDDCISHFPEEKGVWPTSQPRGDIYCDLSLLDHPLVSPVVAQSWEGAPPMWISIGEERLQDENISLAKRAAQQGVK…	GCGCAAGACAATTCATGCACTATCCCTTTCTCTTGTGTCCGGACATTGCCACATGATTTGGGAGTCGCTGCTTTAGACCGTATGATTGCGATCTTCTCAATGACAGCTTACTTTGCATGGAGCAGAACTTTGCCCATGGCTTTGTCTGTTGACAACCTCTGTATAGGACCCACTACGTCCCTAGATTGAGTTAAACTTTTATAACTCCTTCGGTCCCGTATTCTTAGTGCCAACTTATACTCTGATGGCAGAATCCACATTTGAAGTGTTGGTTCGCGGGGATGAGTAAGACAGCAGACTTAATCATGCCAAGAAGGGATTGAAAAGGTGCTAGATTCATGATAATCTCTCCTTGATCAAACAAGTTCAGCAACGTGGCTTCTCTACGAGAGGAGAACG…
ErCE77	gene09655	ACCATTGTTCCTGCGTGGAGTGCATGATAAGATGTAAGTTGGGGAGCCTTATTCACGAGGAATGATTTTCATATCTATTCTTATCAGCAGTTATTTTGGCATTCCGATATTCGCCCGCAATTGCCCTTGCCACTCCAGCATCAATAGACAGTCACGTGCCCTATATCCACGTGACGCGCTTGTTGCTTATACACGTAACTGGGTGGCGGGATACGGTAGATAATGTACGGCTCTTCTACCTGGCCTACGCTTGCATACCGACCTATAGTCATCCCAGATGTGTCATCGATACCAATTTTCTCGACAATGTCTACCTTCCAAGGCATCTGCAGCACTCTCTGAAGTGCTGCCATGCGACAATCCAATTTGGTGAGCACACACTTGTCGCAGTATGGCTTT…	ATGTCGCTGGACTTTTCGCAATATGCCACCCCTACTGAAGAATGGCTCACAGCGGAGCCTATGCTTCCAGTTCGGAAACTGCCCATTCAAATGGGCGCGCAAGCCATGAAGGCAGCTTTGAATGCGGAGCGAGATGCGAGATCCGCAGAAGGAATGAAACAATTCGGATCACGTGTCCGCATAACAGACTACGAGATACCCACCAGGGACAGCTCGACCATCGAGGCGCGAGTATTCCATTCGGTTACATTAGACGCATCCAAAAAGCACCCGGTATTCCTGTATCTTCACGGTGGAGGCTTCCTTCTTGGAACACGCCACAGCGATGACCTAATATCTACACAGATTGCTATCGAATCTGAGTGCGTCGTTGTACAGGCCAACTACCGCCATACTCCT…	MSLDFSQYATPTEEWLTAEPMLPVRKLPIQMGAQAMKAALNAERDARSAEGMKQFGSRVRITDYEIPTRDSSTIEARVFHSVTLDASKKHPVFLYLHGGGFLLGTRHSDDLISTQIAIESECVVVQANYRHTPEFTFPTAWYDTQDAFVWIHQNIDKIGGDASKVIVGGTSAGGNLSASLTLEHHLGKSEATKGLPPLAGQLLIIPMLAWVGNYDQGPGKLLKQSSYVQNADAPILGKDTIDFFMELLKARDIDLKDTKVNIVNATKDEVKGMPPTVFGIAGMDPLRDEGLLYAKTLTEANVPTNITVFQGVPHGHMQLPHLKATKNFLNMLKEGMAWILSRPEATGKFEIKVPEA	TGTTCAGACAATCAGTCTCTGTTTGAGGGTAATAGCGAAACTTTCAACTCGCCCACTGTGGGCGTGGAAGAACTTCGTCCCCTCAGCCGTTTCCTATCTTTTCACGAATTATGAGCGGCAAAGTAGACCTACGAAGCGACTTGAACCAGCTGAAATCTCTTTCGTGAATTTCGGGACAACTATAGTCTGATTCAAGCCAAAAGTGGAAACCTCAGGGCTGCGCTTAGGTGCCGTTTCAAACTACATTTAGTCCCTTGCGAAAACAATTATTGTAGCAAGCACCAGTTGCGGCCTAGTGGTGCGCAATACTCCAGAGACAGAGCAGTGGCTTTCACAGGCATCTACGTCGCCAGTTGTGCATAACAAAAATGTTAACGCGACGCACGAAGTTTGGGCAAA…
ErCE78	gene09870	TTCAGACATACGGTCATTCTTCTGCGTCGGGGCATACACAATCGACAATCGAAGGCTATTGTATTCCAAAAGTTGGTACTCCCTGCTGGTCCTACCTACCTCATTCTCCATGCATCAAAAAGCGTCTGCAGACATCGACCCATAGTACATCCCAGCCTTTATCAGCGTTGATATGCTGAGCCAAGTCAAATAGCTTCTTTCTTCTCCCGCCATCATTCTCCAACCACGCCTCACTGTCGACTTGTCTTATGCCATTTTCATCAACCATCAATCCCTTCCTTCTGTTCCTTTCATCCCCAATATACCGCTCACAAGGTGGCATCCCCTTGACAACAAAATCCAGCATCGTATCGCGCCAACGCGAAATCACAGGTGCATAGTGCGTCGGGAGTCTTTCCT…	ATGAGTCAGCTTACTATTCTACATAAACGACTAGGCGCTATACGATGTCTTCGTGAAAAGGACAATGCTTTTGTCAAAATTCTAGGTTTGCCGTACGCAACCATCCCTCAGCGGTTCGCACGAGCAGAACTGTCGCACAAGCTATCAAATGGAAACGCCAACAGATACAAGGACGGTATTTTCGACGCAACAGTTCCAGGAGCATCCAGTATCCAGCCATGGGGCAGCGTAAAATCTGATGCGGCAAACATCCCGCTTCCCTCGGACAACCTCCCAAAAGACGAGGACCAATCGGAGGATTGCTTGAATCTCTCCATCCATCTTCCCGCGTTTTGCATTGACAACACTGGGAAATTGCACTCAGGTTCCAAACTCGCCGTCCTCGTCTTCATTCACGGA…	MSQLTILHKRLGAIRCLREKDNAFVKILGLPYATIPQRFARAELSHKLSNGNANRYKDGIFDATVPGASSIQPWGSVKSDAANIPLPSDNLPKDEDQSEDCLNLSIHLPAFCIDNTGKLHSGSKLAVLVFIHGGAYFLGSANRPYYNPENLVGHAIQRDTPIVFVGINYRLGALGFLHSNQAEDLIPENNGLHDQVLAFEWLRANIEDFGGDVDNVTVIGQSAGGESISVQTMYKPLFKRAIMFSGTPVTMPAMTPAEHHANFISQAKELGIRIEEDNGQERDAKLIANDMIHVDISMIRNLAWVGLPCTNSTFFPFERPSMELARKGKLAPPQWRDWAKPVEAQIVGSTTYDGGISYNMMSRDPNRKNHARVFDSIAKDVLGPEHSKALLDIYGINDT…	GCATCTGTGCCTGTGTCGCATCGCCACGCAAATAGTGTCCTTGTAAAAACGAAAAAGCGACATAGAGAAAAAGAAAATATGAGAAGAAGAAAAAAATACATAAAAAATGGAATTGCTGAATGTGCCGCTTGCCTCGGCAGGGTCCATCCTCCCTTCTCCCCTCCCGTCCATCCCCGCCGTCGGCACGTAGATTAGCCCCAAGACCCCGGGCACTCCGTCCACACAAAAAACCAGACACGTCGCTCATTGGCCAATAGTAGTGCAAGTGTCAAGTTTTTTGTGTGGACGGGGTACAAGAGAGCGGCGGATAACTAATACTAATGATGCCAAGACGCGGATGTCTCGGTTCGGTGCTGGGTTACGTGGTGCGGCATGCATACATGTGTAGACACGGGTTCC…
ErCE79	gene09871	TGCAAAACGCGGGAAGATGGATGGAGAGATTCAAGCAATCCTCCGATTGGTCCTCGTCTTTTGGGAGGTTGTCCGAGGGAAGCGGGATGTTTGCCGCATCAGATTTTACGCTGCCCCATGGCTGGATACTGGATGCTCCTGGAACTGTTGCGTCGAAAATACCGTCCTTGTATCTGTTGGCGTTTCCATTTGATAGCTTGTGCGACAGTTCTGCTCGTGCGAACCGCTGAGGGATGGTTGCGTACGGCAAACCTAGAATTTTGACAAAAGCATTGTCCTTTTCACGAAGACATCGTATAGCGCCTAGTCGTTTATGTAGAATAGTAAGCTGACTCATTTTTGATATATTGTTGTAGTATGTTCATTTTGGATAAATGCGAAGGTACGTCGACTGAGTCG…	ATGTTGAAGTCTTTTCTTTTTGCTTCACTCACTGTAGGTGCATCGGCTCTCCCTACAGCTGGGTATAATGCCAACCTCAATGTCAAACTCTCGATAGCCAAGGACGTTTTGGATGCTCCAACCGATGGCCGCATCGTGTTGATGTTTGCGCCCAATGGGACTGATCCTCTCGAAGACACCGATGTCACTTCATCGCCCAACAAGATCTTTGGAAAGAACGTGTACGGCTTTGGTTCAGACACTTCCGTGATATTCACTGGTGGAGGCAATGGCACCGCCCCGACGGATGTTTATGGCTGGCCAAACGTTAGTATGAACGACATCGAGCCTGGCACCTACAGTGTGCAAGCCTTCCTCACGAGATACGAGACTGTGACGCGCAGTGATGGATCCAAAGTC…	MLKSFLFASLTVGASALPTAGYNANLNVKLSIAKDVLDAPTDGRIVLMFAPNGTDPLEDTDVTSSPNKIFGKNVYGFGSDTSVIFTGGGNGTAPTDVYGWPNVSMNDIEPGTYSVQAFLTRYETVTRSDGSKVSLRFPCGDGAPNVNGYGSLVTPITNISISGGMQTLELTFNNITAVPKFDGTETGGCQQGNYKDTEFIKYIKIRSKKLSKFWGRDMYVGANVVLPAGYNGNDTKTRYPVIYHQDHWNGEVGAYSYGKNKTFTAIWNSGVIPATNTSAARPVPKFITVTFRHETAYYDDSYAVNTANLGPYGDAINEELIPYIEEHFRTIRAPYARIQDGGSTGGWESIANVIYRPDLFGACFSSYPDSLDFHRHQDIELYTAANAYQRADGTFVPSI…	GCACCTAGCCGGTAGTTGATACCTACGAAGACGATAGGCGTGTCGCGCTGAATAGCATGCCCAACTAGGTTTTCAGGATTGTAATACGGTCGGTTTGCTGAGCCGAGAAAATACGCGCCTCCGTGAATGAAGACGAGGACGGCGAGTTTGGAACCTGAGTGCAATTTCCCAGTGTTGTCAATGCAAAACGCGGGAAGATGGATGGAGAGATTCAAGCAATCCTCCGATTGGTCCTCGTCTTTTGGGAGGTTGTCCGAGGGAAGCGGGATGTTTGCCGCATCAGATTTTACGCTGCCCCATGGCTGGATACTGGATGCTCCTGGAACTGTTGCGTCGAAAATACCGTCCTTGTATCTGTTGGCGTTTCCATTTGATAGCTTGTGCGACAGTTCTGCTCGT…
ErCE80	gene10109	AGTCGACTAAAATACCCGGATATAACCAGTATCACATCATGTCTAGCACGTAATAGGGTTAAGTACGTAGTAATATTAAGCATACAGTAATGTTTAGAGAGTAATAGTTTTAGGGAGTAGTGGTATTATAGATATAGCTAATCGTAAGCAGTAGCAGCAGTGTCTCAGGAGGGTGGTTCTATCCGATTATTTCGGTTGGCCAAGATGGCATTACACAAATCCAGGTTCCCCTGTAATGACATAAGCAGGACACTAGAGTTTGAGATCTCAAGAGGATGCACATTAAAGTTACGAATTTAGATATGCTTTCCAGATAACCGCGAATCCCAGCAAAGGAAAGAAATAAGCGAGATCTCGGCCAAGTTGCCCAATCTGCGCCATGTAGTATCTACTTAGTGT…	ATGTCTTCCAGAAAACCAGATGAATTGCGCCATTCCACCCTCCACCAAACCTTGCGCGGCAAACTCTCCTCATCCGGCTCTACGCTCGAGTTCCGTAACCTAAAATATGCGTCTATACTAGGCCGCTACCAAGACCCGGTCCCCTTACAATCTAAGCTTAGAGCTGGACTAGATGGCATTGTAGACGCGACAGCATTCGGTCCTTCATGTCCTCAGCACCGCACAGCACAAGCATGGGACTTGACGCTAACTGGTGATGCGGTGCTTACTTGTGAACAAGGCCAAGGGTCTACGGAAAAAATGGATGAGTTCGAGTGTTGCAATTTGAACGTTACAGTGCCCAAGTTCGTTGTAAATGCTGGAGAAATGGGAAATACTGCTGGATTACTACCAGTCTTC…	MSSRKPDELRHSTLHQTLRGKLSSSGSTLEFRNLKYASILGRYQDPVPLQSKLRAGLDGIVDATAFGPSCPQHRTAQAWDLTLTGDAVLTCEQGQGSTEKMDEFECCNLNVTVPKFVVNAGEMGNTAGLLPVFVWVHGGGLSMGSNNWPQYQLRRFVERSIEIGKPVIGVAINYRLNVFGYLASEDIGAGGNMGYKDQVLAFRWIKKHIEGFGGDPQNVTAAGESAGGISLSTLLCAEEKGLFERVVVMSGEATLRKWRSKWWQQEMFKDQSTYLKLDRGDAESRKKALLETDAEELAQKLPMAQHFAATIDNDFLTSNVTIEAMMSGKSTVHKPSWCKEFVIGDTAHDGLVLKARVLDHPNALDRFKEACSKHLTIAETQRLLLSYNLDKPLPKKQEE…	CTAAAATACCCGGATATAACCAGTATCACATCATGTCTAGCACGTAATAGGGTTAAGTACGTAGTAATATTAAGCATACAGTAATGTTTAGAGAGTAATAGTTTTAGGGAGTAGTGGTATTATAGATATAGCTAATCGTAAGCAGTAGCAGCAGTGTCTCAGGAGGGTGGTTCTATCCGATTATTTCGGTTGGCCAAGATGGCATTACACAAATCCAGGTTCCCCTGTAATGACATAAGCAGGACACTAGAGTTTGAGATCTCAAGAGGATGCACATTAAAGTTACGAATTTAGATATGCTTTCCAGATAACCGCGAATCCCAGCAAAGGAAAGAAATAAGCGAGATCTCGGCCAAGTTGCCCAATCTGCGCCATGTAGTATCTACTTAGTGTACCAGC…
ErCE81	gene10227	GACCGCGACGGTTATTACTTTTAATAGTTCCTCTATCGATCTGCACCCATCTACTGCTGTCGCTACGTCTACTCCTCTACATCCTCCGTCCTTCTTCCTCTTAAGCGTAGACATACTTGATCTTGATGCGGGGAACGCACATAGCCTCGTATTTCTGGGGAGCAGTGAAGGGAGCAACGTAAACTGGAGATGTAGGGTAAGCGGGAGGAGCGGCGACACTGGAGGAAGCAGCAACAGTGGGATAAGCAGCAACACTGGGGGAAGCAGCAGCGCTTGAAGATGCAGCGCTTGAAGATGCAACAGCGGCAACGCGAACAGACGAGGCGTCGGGAGTAGAAGAAGCGCTGGGCGTAGGCGTGGGAGCGGCACATAGAGGGGCGGCGTCATTGACCTTTCCAA…	ATGTCTTCCATCATCGGCAACCTTCTCGCGCTCAGCGCTGTCGCCGCCGTCGCCGTCGCTCAAGACCCCGCCCCCAAGCTCGACGCTCCCTGCGCCGATGCCGTTATCTTCATGGCCCGCGGTAACAATGCGCCGTACCATGACTACCGCACATTCCCCTTCGCCGACGCGACCTGCGAAAAGCTAAGGGCTGAGGGCAAGACCTGCGACTACATTGAGATTGTGTTCCCCAAGGGCGGCGACTACTGCAAACAAATTGGCGAGGGAGTCCGCAACGGTCTATCCCAGATCACTGCTTTCAACAAGAAGTGCCCTTGCACGCACCTCATCCTCAACGGCTTCTCTCAGGGCGCCTGGATTACCGGAGATGTTCTTGCTGGACCTGGTGGATGTTCCCAG…	MSSIIGNLLALSAVAAVAVAQDPAPKLDAPCADAVIFMARGNNAPYHDYRTFPFADATCEKLRAEGKTCDYIEIVFPKGGDYCKQIGEGVRNGLSQITAFNKKCPCTHLILNGFSQGAWITGDVLAGPGGCSQFTTGLDPDSAPGNAIAAALLWGDVMHVANQPYNVLDGSDLQKDGRHASSLARLNRYAPVLRSYCSKGDPICANGDDVEKHLSYFEKYTDDASTWAVGKVNDAAPLCAAPTPTPSASSTPDASSVRVAAVASSSAASSSAAASPSVAAYPTVAASSSVAAPPAYPTSPVYVAPFTAPQKYEAMCVPRIKIKYVYA	AGAATTTTAACTACACCTTTCTCTTGTTCGTCTCATTCCTTGGTATATGCTTCTCGTGTTCAAGCAGTCCACGCGATTCTTCTCTACCCATCGTAACCTCCAAAATTCAAAAGTCGTGTTGATGCGCCGCCTTTGCGAACCCCCGCTTAGATCTAGAAGTAGCAAAGTAATGTCTAGCGCAGCTGACTTGTTAGGGTACAGAAGGTCCCCATCGATGTTGAGAACTGAATCAGCTGTTCTTGTTGCGGCTGTGGGCGGGGAACGAGGAGCTTGACGGTGTACAACCTTTATCCTAGCAGCATACGAGAGATACGTAGGGTGACTAGTGTATAGCGAATTGGCTGATAACTAGCGCCAGGCTGAGGTCGAGGCGGCACTGCGCTGTAGACCATCAACACA…
ErCE82	gene10334	CTTTCTTAGTCATGTTACTACGCAGGTAGAGAGTGCCCAGAAATACGGCAAACGATGATTTTATTGTATCTTAGTCTGTCATGTCTACGAGTATCTAGCATTAATAAGCCATGTTCCTCATATACCTCTTCGTCACTATCGGAGCAGTACTGTCACTCGCCTCACCAGCCTTCTTTGCTAACTCGCTATCAAATTGAGTAACCACACCCTTTGCAACTGGTTTTCCGAGGTCATTGCTCATTGGTCTAACAACGTCGCATCGTAGTGACTGGGCGGGACTCATGCGCTCCATCTTTGTGTTGTTGGTCTGGATGAGGAGCCTTTCACGCGAGTCGGCACCAGTGTACGGTTTCCACTCAGCAGCACCTTTGGCACGGTCCGTGTTGGGATCCAAGTTGC…	ATGAGGTATTTTCACCAATTGCTCGCCGCCGGAGCGAGCTTTTCTTGGATCGTTCACGCTGTCGACACGCTTGTCGATTTTGGCTACGCAAAGTACCAGGGAGCCGTCGTTGACTCGAGGCTGCGAGTGTCGGCCTGGAAGGGAATTCAGTACGCAGCGCCACCTACTGGCCGTCTGCGCTTTGCAGCACCACAAGACCCTATTGTTTCCGGGCTGATTGACGCGACTAAACACGGAGCAACATGCCCACCCAGCCGTCCCGATGATTGGACAGTGGCTAAGCCCAACAAACGCTTCCACATTGCCGAAGATTGTCTCTATCTGAGCGTGTATGCGCCTTCCGAGGCCACCGTCAACTCCAAGCTACCAGTAGTCGTCTTCTTCCAGGGAGGTGGCTTC…	MRYFHQLLAAGASFSWIVHAVDTLVDFGYAKYQGAVVDSRLRVSAWKGIQYAAPPTGRLRFAAPQDPIVSGLIDATKHGATCPPSRPDDWTVAKPNKRFHIAEDCLYLSVYAPSEATVNSKLPVVVFFQGGGFISQSSANWDPTDIVANGQVVFVQFSYRVGLYGFLSSEAVKAGGGDVNAGLRDQIKVLEWVKEHVRQFGGDPNHVILDGVSAGGSSVALMMAANTGKKLFAGGIMESGGWVTMRTPELGEEQYQCLLKDKGCVNATDGLSCLRALNESAIRSSNCWFNPNIDGDLYTDSLVNLFDQGKFAKVPTIMGTCAQEGTKNAPDTLNTTADSLKWLSNQDPNVSNSSISILDDLYIKVNKPSFPGKGRYWRNTADAIADIGTICPTRNIQNA…	TTTGGGAAGATCCATTCACAGGTTCCGATTTGAACCAGCCAGTTAGCCGCTCTCCCCATTCAGGCCACGCCTTCTTCAACTGCGGATGTATATCATTCTTTGCACCAAACATCTTCCTTAGCATCGACTCGTATGAAGAGAGCAGAATAATCGCCGACTGTGCGTCCCATGCTTGAGAAAAAGCCCCCGGGGTTCTTTTCCATACACTGGCGTGCAGTAGGTTGATTTTTTCGACATACGCCTTGGTTTCCTCAGACCCACTGCCGTGATAGATCCAGTGGAAGTTGAACAATTGTGTTTCGTAGAAGCGCTGGTGGCCCCGTCGAATGACCTTGCCTCCGTGGATTGCGGCCGAACCGGCTGGACTGACGGTGAGCCATACGAAGACACATGCATATC…
ErCE83	gene10579	CGTTGAAAATAGCTAGAAAGTGGTGTTACAGCCCTGTTCAACGCCGATGACATGAGAATCGCAGGCCCATAAATCATCAAAAGTGAAAAGATATCACAGCTTAAGCCTGCTCATGCGCAGTTAGATGCAAATTACTCGCATCCATACTCCTATGATACTGCCTGCAGGGCATATCTTGGTGTGTGTGCGCTTCCTCCTCTTCTTCTTCAATATCGAAGATGCGTCTCAATTCTTTACAGGCAACCATGTACTGTTGTCGTGCACCAGGACTCTCTCGAAGAGGATTAGGTGCCTTGTCCCAGCCATGTGGTACCCCTGGTACACAGTGGTAATGAACGCGCTTCTTAAGATCTTTTTGTAGGCGATCGCGGAACCGCTCTCCTTCGGCAAGAAGCATGT…	ATGACCGTATCCACCGATACTGCCCCCCAGCACAAGCCGAGTCGGCCACGATGGATACTCCACATCCAGGCCCAGTTCTGGCGTGTCCTCATGGGCATCGGCATGGTGCTGCATCGCCTAGCCCGCCCGCTGCCCCCCAAACCCGCCTTCCATAGGGATATCGACGCCACCGTGTCGCCGATAAAAGGCAAGTTCCGCCTCAATTTCTACGTGCCCAAGGACTACAAGAGGTATAAGAAACTCAAGGGTACTAAGCGATACCCTGTTGTTGTCAATTTCCACGGCGGAGGCTTCGTCCTGGGAACTGCCCACGACGATGCGCGCTGGTGCGGCGTCGTTGTTGACCAGGTCGGCGCCGTTGTTGTCAGCGTCGATTATCGCCTTGCACCCGAAAACCCA…	MTVSTDTAPQHKPSRPRWILHIQAQFWRVLMGIGMVLHRLARPLPPKPAFHRDIDATVSPIKGKFRLNFYVPKDYKRYKKLKGTKRYPVVVNFHGGGFVLGTAHDDARWCGVVVDQVGAVVVSVDYRLAPENPFPTAVEDGADALLWLAQNADELMLDADRFAISGFSSGGNMSFTVPLCLQGELFDRTPSGAKIVDERAGSVPNAVIQKPQAYGQNLTPNGSRIPLVRQMSRLDRIAMLRQTGSSSLSLVTSYKDSSGVSVVTEASNAVLKIRGIVSFYPPTDYTQTRAQRRETCVRVDQNLPAVFTDLFDDSYLQPPSLDLSHPWLSPGVAPDRMLEALPDDIVLFCCEWDMLLAEGERFRDRLQKDLKKRVHYHCVPGVPHGWDKAPNPLRESPGA…	CCGGTAGCTCACCGTCGAACTTCTGATTCTCAACTGCAGCAATGCTTCCCCAAACATAACTTAAACAGGCGTATGTATTCTTGGTACTTGCTTGAACAAGCTGACGCGAACGGCAGTCGATAACCCTCAGTGTCTGCTTGAAAGCCGGAGAAAGACTACAGTCCAGACCGTGTTTGTGGTCACAAACATCCAACTGTGTTCGGATGAATTGATAGTCAAGAACATCAGAGGAGACAATCCTGGCTGTGGGGGAAACCTCGTCATTGATACCTTGCGTAGGGAACATGCGTTGGGTAAGCCCTGTCCAAGATTTAATAGAGAAATATATATCTCCTCCCTCCCACCATTCACGAAGGGGCGGTTCCGTAGCAAGACAATAAAAATCAAAAAATTTCATGG…
ErCE84	gene10840	AAAACATCATCATTCAACTACAAGTCCTTGCTATGTACACATATCCCAACTCGAGCCATCTGAAACGACAGCCCCTTTTGTGATCACGAGACCAGACATCCTAAGTGAGCGTAGGCGCCGTCCAGTCAATGTATGTCGCAGCATCGGCGCCAGACGGGCCTCTCTCGATATTGGCAGTATTGGCGTTCTGGTTAAGCAGGAACTTGTTGATGAATGCAGTGAGGTCGGCCTGCTGGTTGGATGGGAACTGGCAGTGGTTGTGGTTACCCGAGCCTGTAAAGCCCATGTTGTCTGGCACGCCAAGAGCTTTGTAGATGAGACGACCAGCCTTCATGCAAGCCGTTGTGGAAACGGGACCCAACCAGTCGATTTCATTTTCGATGACGAGCAGACCACGGG…	ATGAAGTACTCTATTGTCTTCTCACTATTATCGAGTGCCGCTCTTGCGGCGCCTGTACTCGAGGAACGCCAGGCAACATGCGCCGTTCCCACAACGATCCCCTCCACCACAAACTCCAAGCTACCGAACCCATTCAAGTTCTTCGACGGAAGGTCCGTCACAACCAAGGAAGACTTTGCGTGCAAGAACAAAGAGGTCAGCGCTGCCCTACAGGCTCAAGAGCTTGGTGAATTCCCAAAGAAGCCTTCCACTGTCACTGCAAGCTTTTCGGGATCCTCTCTTTCCATTACTTCGAGTGAAGGCGGGAAATCCGTCTCGTTTTCTGTTTCAATCAAGAAACCCAGTGGAAACGGCCCGTTCCCTGCCATCATCGCCTATGGGGGAGCCAGCATCCCAATT…	MKYSIVFSLLSSAALAAPVLEERQATCAVPTTIPSTTNSKLPNPFKFFDGRSVTTKEDFACKNKEVSAALQAQELGEFPKKPSTVTASFSGSSLSITSSEGGKSVSFSVSIKKPSGNGPFPAIIAYGGASIPIPSGVATITFNNDEIAQQSGQSSRGKGKFYDLYGSSHSAGALTAWAWGVDRIMDALEATPAAGIDPKRVGVTGCSRNGKGAFVAAALVERIALGLPQESGAGGAACWRISDSEKSKGKNIQTSSQIVGENVWFSPRFNSFSTRSNTLATDHHQLAGMVAPRGLLVIENEIDWLGPVSTTACMKAGRLIYKALGVPDNMGFTGSGNHNHCQFPSNQQADLTAFINKFLLNQNANTANIERGPSGADAATYIDWTAPTLT	GGAGCATCTTCTGTTGCTGCTGGTACTGGTTCTGCTTCTGAACCATTGTGAGGAGGTTGCGCGCCTTGATGAACTCGGGATTGGACTCGGGGACGCCTTGTTGCTTCATCGCGGTGTAGCGCTGGAGACGCTGTCAGTAAAGGTCATGTGCGAATGCGACGGGCAGCGGCGCGAAAACCATCGCGGACCGGGGACTTACTTGAAACACATGCTGAATCTGCTCCCGGGTGATGTTGGCGGGGAGCTGGCCCTGCCCAGGCATCTCGGGATTGGCCTGAACGGAAGCCATGGCGGTGTGGGCTCAAGGTGTTGTGCAACAAGTGCGCAGTAGAGGGCTGATGGAGGATATGTCAACTCTCAGACGCGGTCGCCGCACGTGGTCAGGGCGCCAAAGATCGC…
ErCE85	gene10927	GCTTTTCTGCAAGAGCGCACCTTGCAGCATAAAGCAGGGAAGACCCTCGCACCAGCTCTGCTGTTTTTCGGATGCCGAGGCAAGGACGATGACATTTATAGGGATGAGCTGGACGAATTTGAAAGGTCAGGCATTGTGAGTGTTAGGCGTGCCTACAGCAAAGCGCCAAAGGAACCAGATGCTTGCGGATGCGCCTATGTCCAGGACAGAGTCTGGGCTGACAGGGAGGAATTCGAAAAGCTATGGGATCAAGGCGCCTCTATCTTGATCTGTGGTGGTAGTAAGATGTCTGAAGCAGTCAAGGATGTCTTCATCAGGATAGCGCGTAAGCGCCCTGAGAGCGATGGGTTTGGAAGTTCAGCAGAGTGGTTTAGGGGCCTTGATAGTCGACGCTATGTG…	ATGAACGGCATACCTATCGCTAACTCTGGCAAACTCCCGGTTTTAATCTGGGGTAACGGCGCCTGCAGCTTTGATGGCACAATGAATCAAGTCTTTCTCAAACACGTAGCTGCTAACGGATTCATTGCCATCAGTGAGGGCATCATGGCGCCAGACACGACCAATACGACCCAGGCAACGGCTATGAGCATGCAAGGCCCGTCCAATGACAGAACCATGAAACGTGCGATTGACTGGATTTACAAAAACGCCGGAAAGGGCAAATACGCAAATGTGGACGCAAGCAGAATCATGACTGCGGGCTTCTCATGCGGCGGACTTGAAGCTGCTTACAACTTTCTTGATCATCGAGTCGCCGCTGTTGGCATTGTCAGCTCTGGCCTTGCTGATGAAGACAAG…	MNGIPIANSGKLPVLIWGNGACSFDGTMNQVFLKHVAANGFIAISEGIMAPDTTNTTQATAMSMQGPSNDRTMKRAIDWIYKNAGKGKYANVDASRIMTAGFSCGGLEAAYNFLDHRVAAVGIVSSGLADEDKKYLASTWKKPVLYVLGGPTDPALDNGNRDFKNIPAGTPKWKGILPIGHGGDLWHTNGGKFGKAVLNWALWNLKSDKDAAQYFMSGWRADEWDEASADLDKLKPV	AGTCTTGGACTTTCTCGAGGAATACGAATCTATTCCAATATCTGTGGAGACTTTTCTGGAGATGCTACCACCCCTGCGCCCTCGAACATACTCTATATCGTCGTCCCCCGATTGGAAGTCATCTCACGCTACCCTCACATGGTCAGTTCTGAATGCACCGTCATGGACTGGACATGGTTCTTTCCTTGGGGTGGCATCTAACCATCTATACGATCTTTCGCCCGGAGCTGTTGTGCGCGTATCAGTACGACGTTCGAACCCTGCATTCGGCCTACCCCAAGACCCAGCAGCTTACCCCATCATCATGATTGCATCTGGCTCAGGTCTGGCGCCTTTCCGTGCTTTTCTGCAAGAGCGCACCTTGCAGCATAAAGCAGGGAAGACCCTCGCACCAGCTCT…
ErCE86	gene10964	ATATTCAAGCTGAGGTCTATTGTTCGCAAAAGCTCTGCCAAATACATTTTTCTCCTCAAAGGATTCAACTCAGCAGACTACGCGCACTCATACAGAACGCTCAAATCGTCCACTTCTTAAACCATTCGATGATGATCGGCGTTGCCTCCGCCTCTTTGCACGTTAACAATGTATCCGTATCGCCATTTGGGAAGGAGCTGGGCCAGTCATGCTGAAGGTTGGTGTAGTTATAGTGCACAACCACGTCATCCCAGCTATGCCTCGTCACCTTCTTCTTCCCACTACACAAAAACGTCGTCTTGTTTTCCGCCGGTTCGTAGCCATCGCGCCGAGCCCAATCGTTTACGTAGGTATCAATGTCTGCAGTTTTGCTGGTACTATTACGTGTATTATTTCCGC…	ATGTCCGACGTAGGAACGCGCTCCGACAGACCTCAAGGCCCAGATACCATGAAAGCTTCCCTAACGATACTCTCGGCGCTGATTGCGGTGGCCACTGCAGCCCGCAGTAGTGGTTGCGAAAAATCTCTTCCCGATGGTATTCATCCCGGAGAATCTGTAAATCTGACTATCAAGAGCGACAGTGGCGTCACACCTCGCGGGTACCGCCTGCATCTTCCCCCGTCCTATGATAAGAGCACTACAGTCCCGCTCATATTGTCTTTCCATGGCCGAGGCAAGGACGCCAAGTTTCAGGAAGCTTTGAGCCAGTTTTCCAATGCAAGCTATGGATTTGAAGGCATTGCTGTATATCCCGAAGGTGTACCGCAATTTGAAGGCGATCCGGATTCCCCAAAGTCC…	MSDVGTRSDRPQGPDTMKASLTILSALIAVATAARSSGCEKSLPDGIHPGESVNLTIKSDSGVTPRGYRLHLPPSYDKSTTVPLILSFHGRGKDAKFQEALSQFSNASYGFEGIAVYPEGVPQFEGDPDSPKSINDVTFTLELLDHLESTYCIDSSRIYANGKSNGGGFTGILACDSEATKRIAAFAPVSGAFYLDTKQQPLPCKPSRMPIPFMEFHGYVDKTILYGGGNNTRNSTSKTADIDTYVNDWARRDGYEPAENKTTFLCSGKKKVTRHSWDDVVVHYNYTNLQHDWPSSFPNGDTDTLLTCKEAEATPIIIEWFKKWTI	CAAACGCGGACACTCTTGCAGGGCTGTTGAGCTGTTTCCAGTTGTCGCAACTTGATTGGAAGGCGCAGACCCAGTCAATAATTGTTTCGCAGGCGGTTGCGTAATTTTAGACTGATGAATTATTTGTGTATTACTGTGGTCTGATGCTGACTGCGCTTCATGGATTTTTTGTTCGGTTTGAGCTCTCGCAACTGGATTTTCTCGTGACCTCTGTCGGCTCGATGCATCCGGGCTATGCGTTGTGGACGGCGCCGTCAATTTGGAAGCGAGAACGTTGGGGACAGAGAATGGCACAGTGTGCTTCTCCTCCCAATACTGCTTTAACCGATCATCTTGAGCGACAGGATATAGTGGAATCTGGCCTCGCAATGAGATCGGAAGACCAAACAAGTGGCGTAC…
ErCE87	gene10979	TGCTTCTCCGGGCAGGGCTATGCAGGGGCAATACTCTAATTTGACTGCTCAAAGTTGTAAGTCTTGAATTCAAATTACTCAGACTCGGACATGACGTTCTCTACGACCCCCTCTTGGCCCTGACAAATGCCTCTGTATCATCCAGCGCCTCCTGCACCGCCTTGATCGTGCCCGGCGGAAATCCGATAAACCCATGCGGCGCCCCATGATAAATCTTGACGACGCTCTCATTCCCCCACATCGCCCACTTGGCTCCCATCATGACACTATCGTCCAGCAGCGGGTCCTCACTACCACACGTGAACAGCGCTGGCGGCAGCTTCTTGCCTCGCAAATCAGCCCAGAAGGGGCTTATCGAGGGGTCGCGCCGCTGCTCTTCGGTCGTGTTGGGGAGCAAGG…	ATGCTCCATCGTACCCCGCCCCCACTCCACGACACGGCCGCTCCTATCGGAGCCGAACACGGAGGGCAGTGGCACGTTGCCATTGTGAAGAGCACAACCATGTCTTTGAAATCAGACGTCACAGTCGACGCGGCCAAGTTCGATCGCAGCACTATTGACAAGCAGACGCTCGAGTTTAACGAGAAGCTGATTAAGATCTGGGCGGATGGTCCAAGATGGTATGAGGTCGGCGCAGCAGAATACAGAAAGATGAGATGGGAGGGCAAGACACCCTTGCCCAAGCCAATTGTACTGCCTGAAGGCGTCAACGGCGCGCTGCCTTCGAGAGAGGCGGGACGAGAAATTCCGTATCGTGTGTTTAAGCCGAGTAGTGGCAAGAGCAACGGCATTCACATGCAT…	MLHRTPPPLHDTAAPIGAEHGGQWHVAIVKSTTMSLKSDVTVDAAKFDRSTIDKQTLEFNEKLIKIWADGPRWYEVGAAEYRKMRWEGKTPLPKPIVLPEGVNGALPSREAGREIPYRVFKPSSGKSNGIHMHIHGGGWVLMSEAYQDPYLKYMADHFDVTVVSIGYRLAPEDPWPAGVEDCYDAAEWLVKNGPQVFGGELMFTGGESAGGHLACLVAMHLLEKMPEFAFKGLLLHFGCFDMSSFLPHVLHHETHLVIDHDVMKSYIDALLPNTTEEQRRDPSISPFWADLRGKKLPPALFTCGSEDPLLDDSVMMGAKWAMWGNESVVKIYHGAPHGFIGFPPGTIKAVQEALDDTEAFVRAKRGS	ACTCTTACCCACTATCGTGACTCGCCATCGCGGCAGCCACCTAAACATGAGCCAGCCAAGGCCGAGCGTGGCAACGCACAATAGCGCATAAAGGGCGTAGCCAAAGGGCGACGTCTTGAAGCCCGCAATGACAATGGTCAGGTCTTCGGTCATGATGTAGATTTTCTGGTTGGAGCGGCGGCCCCGCCAGTCGGCGCCTGAGGCCGTGCTGCCCGCTGACGAGTCTCTGCGCAGCAACGGCCGCTCAGACGACTTTCTGCTGCCGCTCGACTTGCGCCGCGACGAGGGCGAGCGCGAGTGCGACGAGAGCGAGGCCATGCCCGCCTCGAGGTCGTCCATGTCGTCTACACCGACGGCGTGGCCGTTGTAGACGCCCTCTTCTTCATCTTCTTCCAAGAT…
