# Supplementary material for: Genomic and Functional Analysis of Carbohydrate Esterases in the Maize Pathogen Exserohilum rostratum
Source: Microorganisms. 2025 Nov 13;13(11):2588. doi: 10.3390/microorganisms13112588 (PMC12654809; doi:10.3390/microorganisms13112588)
Supplement: Supplementary file 1 [file microorganisms-13-02588-s001.zip › Table S2. Cis-acting regulatory elements are present in the ErCE gene promoter regions.xlsx]

## Sheet: Sheet1
Table S2. Cis-acting regulatory elements are present in the ErCE gene promoter regions
Gene ID	Cis-element	Sequence	Position	Length	Species	Function
ErCE1	ABRE	ACGTG	1841	5	Arabidopsis thaliana	cis-acting element involved in the abscisic acid responsiveness
ErCE1	ARE	AAACCA	281	6	Zea mays	cis-acting regulatory element essential for the anaerobic induction
ErCE1	ARE	AAACCA	841	6	Zea mays	cis-acting regulatory element essential for the anaerobic induction
ErCE1	ARE	AAACCA	1864	6	Zea mays	cis-acting regulatory element essential for the anaerobic induction
ErCE1	AuxRR-core	GGTCCAT	37	7	Nicotiana tabacum	cis-acting regulatory element involved in auxin responsiveness
ErCE1	CAT-box	GCCACT	1630	6	Arabidopsis thaliana	cis-acting regulatory element related to meristem expression
ErCE1	CCAAT-box	CAACGG	453	6	Hordeum vulgare	MYBHv1 binding site
ErCE1	CGTCA-motif	CGTCA	568	5	Hordeum vulgare	cis-acting regulatory element involved in the MeJA-responsiveness
ErCE1	GARE-motif	TCTGTTG	1409	7	Brassica oleracea	gibberellin-responsive element
ErCE1	G-BOX	TACGTG	1841	6	Arabidopsis thaliana	cis-acting regulatory element involved in light responsiveness
ErCE1	O2-site	GATGACATGG	1486	9	Zea mays	cis-acting regulatory element involved in zein metabolism regulation
ErCE1	P-box	CCTTTTG	20	7	Oryza sativa	gibberellin-responsive element
ErCE1	Sp1	GGGCGG	172	6	Oryza sativa	light responsive element
ErCE1	TCT-motif	TCTTAC	80	6	Arabidopsis thaliana	part of a light responsive element
ErCE1	TCT-motif	TCTTAC	1038	6	Arabidopsis thaliana	part of a light responsive element
ErCE1	TGACG-motif	TGACG	568	5	Hordeum vulgare	cis-acting regulatory element involved in the MeJA-responsiveness
ErCE1	TGA-element	AACGAC	932	6	Brassica oleracea	auxin-responsive element
ErCE2	A-box	CCGTCC	1636	6	Petroselinum crispum	cis-acting regulatory element
ErCE2	ABRE	GCAACGTGTC	133	9	Hordeum vulgare	cis-acting element involved in the abscisic acid responsiveness
ErCE2	ABRE	ACGTG	213	5	Arabidopsis thaliana	cis-acting element involved in the abscisic acid responsiveness
ErCE2	ABRE	ACGTG	324	5	Arabidopsis thaliana	cis-acting element involved in the abscisic acid responsiveness
ErCE2	ABRE	ACGTG	357	5	Arabidopsis thaliana	cis-acting element involved in the abscisic acid responsiveness
ErCE2	ABRE	CGCACGTGTC	951	9	Hordeum vulgare	cis-acting element involved in the abscisic acid responsiveness
ErCE2	ABRE	CACGTG	953	6	Arabidopsis thaliana	cis-acting element involved in the abscisic acid responsiveness
ErCE2	ABRE	ACGTG	954	5	Arabidopsis thaliana	cis-acting element involved in the abscisic acid responsiveness
ErCE2	ABRE	ACGTG	1247	5	Arabidopsis thaliana	cis-acting element involved in the abscisic acid responsiveness
ErCE2	ABRE	ACGTG	1745	5	Arabidopsis thaliana	cis-acting element involved in the abscisic acid responsiveness
ErCE2	ARE	AAACCA	1722	6	Zea mays	cis-acting regulatory element essential for the anaerobic induction
ErCE2	AuxRR-core	GGTCCAT	1275	7	Nicotiana tabacum	cis-acting regulatory element involved in auxin responsiveness
ErCE2	CAT-box	GCCACT	416	6	Arabidopsis thaliana	cis-acting regulatory element related to meristem expression
ErCE2	CCAAT-box	CAACGG	260	6	Hordeum vulgare	MYBHv1 binding site
ErCE2	CCAAT-box	CAACGG	317	6	Hordeum vulgare	MYBHv1 binding site
ErCE2	CCAAT-box	CAACGG	904	6	Hordeum vulgare	MYBHv1 binding site
ErCE2	CCAAT-box	CAACGG	1046	6	Hordeum vulgare	MYBHv1 binding site
ErCE2	CCAAT-box	CAACGG	1739	6	Hordeum vulgare	MYBHv1 binding site
ErCE2	CGTCA-motif	CGTCA	776	5	Hordeum vulgare	cis-acting regulatory element involved in the MeJA-responsiveness
ErCE2	CGTCA-motif	CGTCA	853	5	Hordeum vulgare	cis-acting regulatory element involved in the MeJA-responsiveness
ErCE2	CGTCA-motif	CGTCA	1135	5	Hordeum vulgare	cis-acting regulatory element involved in the MeJA-responsiveness
ErCE2	CGTCA-motif	CGTCA	1763	5	Hordeum vulgare	cis-acting regulatory element involved in the MeJA-responsiveness
ErCE2	CGTCA-motif	CGTCA	1892	5	Hordeum vulgare	cis-acting regulatory element involved in the MeJA-responsiveness
ErCE2	GATA-motif	GATAGGG	65	7	Pisum sativum	part of a light responsive element
ErCE2	GATA-motif	GATAGGG	71	7	Pisum sativum	part of a light responsive element
ErCE2	G-BOX	CACGAC	123	6	Zea mays	cis-acting regulatory element involved in light responsiveness
ErCE2	G-BOX	CACGTC	212	6	Zea mays	cis-acting regulatory element involved in light responsiveness
ErCE2	G-BOX	CAGACGTGGCA	267	10	Nicotiana plumbaginifolia	cis-acting regulatory element involved in light responsiveness
ErCE2	G-BOX	CACGTC	323	6	Zea mays	cis-acting regulatory element involved in light responsiveness
ErCE2	G-BOX	CACGTC	357	6	Zea mays	cis-acting regulatory element involved in light responsiveness
ErCE2	G-BOX	CACGTG	953	6	Arabidopsis thaliana	cis-acting regulatory element involved in light responsiveness
ErCE2	G-BOX	CACGTC	1247	6	Zea mays	cis-acting regulatory element involved in light responsiveness
ErCE2	G-BOX	CACGAC	1293	6	Zea mays	cis-acting regulatory element involved in light responsiveness
ErCE2	G-BOX	CACGTG	953	6	Pisum sativum	cis-acting regulatory element involved in light responsiveness
ErCE2	G-BOX	CACGTT	1745	6	Pisum sativum	cis-acting regulatory element involved in light responsiveness
ErCE2	GC-motif	CCCCCG	476	6	Zea mays	enhancer-like element involved in anoxic specific inducibility
ErCE2	GT1-motif	GGTTAA	565	6	Arabidopsis thaliana	light responsive element
ErCE2	MBS	CAACTG	370	6	Arabidopsis thaliana	MYB binding site involved in drought-inducibility
ErCE2	O2-site	GATGATGTGG	800	9	Zea mays	cis-acting regulatory element involved in zein metabolism regulation
ErCE2	P-box	CCTTTTG	1	7	Oryza sativa	gibberellin-responsive element
ErCE2	P-box	CCTTTTG	95	7	Oryza sativa	gibberellin-responsive element
ErCE2	Sp1	GGGCGG	256	6	Oryza sativa	light responsive element
ErCE2	Sp1	GGGCGG	446	6	Oryza sativa	light responsive element
ErCE2	Sp1	GGGCGG	622	6	Oryza sativa	light responsive element
ErCE2	Sp1	GGGCGG	1242	6	Oryza sativa	light responsive element
ErCE2	Sp1	GGGCGG	1966	6	Oryza sativa	light responsive element
ErCE2	TC-rich repeats	ATTCTCTAAC	1515	9	Nicotiana tabacum	cis-acting element involved in defense and stress responsiveness
ErCE2	TCT-motif	TCTTAC	1692	6	Arabidopsis thaliana	part of a light responsive element
ErCE2	TGACG-motif	TGACG	776	5	Hordeum vulgare	cis-acting regulatory element involved in the MeJA-responsiveness
ErCE2	TGACG-motif	TGACG	853	5	Hordeum vulgare	cis-acting regulatory element involved in the MeJA-responsiveness
ErCE2	TGACG-motif	TGACG	1135	5	Hordeum vulgare	cis-acting regulatory element involved in the MeJA-responsiveness
ErCE2	TGACG-motif	TGACG	1763	5	Hordeum vulgare	cis-acting regulatory element involved in the MeJA-responsiveness
ErCE2	TGACG-motif	TGACG	1892	5	Hordeum vulgare	cis-acting regulatory element involved in the MeJA-responsiveness
ErCE2	TGA-element	AACGAC	764	6	Brassica oleracea	auxin-responsive element
ErCE2	TGA-element	AACGAC	1416	6	Brassica oleracea	auxin-responsive element
ErCE3	A-box	CCGTCC	1356	6	Petroselinum crispum	cis-acting regulatory element
ErCE3	ABRE	ACGTG	3	5	Arabidopsis thaliana	cis-acting element involved in the abscisic acid responsiveness
ErCE3	ABRE	ACGTG	404	5	Arabidopsis thaliana	cis-acting element involved in the abscisic acid responsiveness
ErCE3	ABRE	ACGTG	533	5	Arabidopsis thaliana	cis-acting element involved in the abscisic acid responsiveness
ErCE3	ABRE	CACGTG	1577	6	Arabidopsis thaliana	cis-acting element involved in the abscisic acid responsiveness
ErCE3	ABRE	ACGTG	1578	5	Arabidopsis thaliana	cis-acting element involved in the abscisic acid responsiveness
ErCE3	ARE	AAACCA	1076	6	Zea mays	cis-acting regulatory element essential for the anaerobic induction
ErCE3	Box 4	ATTAAT	564	6	Petroselinum crispum	part of a conserved DNA module involved in light responsiveness
ErCE3	CCAAT-box	CAACGG	1623	6	Hordeum vulgare	MYBHv1 binding site
ErCE3	CGTCA-motif	CGTCA	478	5	Hordeum vulgare	cis-acting regulatory element involved in the MeJA-responsiveness
ErCE3	CGTCA-motif	CGTCA	985	5	Hordeum vulgare	cis-acting regulatory element involved in the MeJA-responsiveness
ErCE3	CGTCA-motif	CGTCA	1816	5	Hordeum vulgare	cis-acting regulatory element involved in the MeJA-responsiveness
ErCE3	G-BOX	TACGTG	3	6	Arabidopsis thaliana	cis-acting regulatory element involved in light responsiveness
ErCE3	G-BOX	TACGTG	404	6	Arabidopsis thaliana	cis-acting regulatory element involved in light responsiveness
ErCE3	G-BOX	CACGTG	1577	6	Arabidopsis thaliana	cis-acting regulatory element involved in light responsiveness
ErCE3	G-BOX	CACGTT	533	6	Pisum sativum	cis-acting regulatory element involved in light responsiveness
ErCE3	G-BOX	CACGTG	1577	6	Pisum sativum	cis-acting regulatory element involved in light responsiveness
ErCE3	GT1-motif	GGTTAA	172	6	Arabidopsis thaliana	light responsive element
ErCE3	GT1-motif	GGTTAA	1971	6	Arabidopsis thaliana	light responsive element
ErCE3	LTR	CCGAAA	224	6	Hordeum vulgare	cis-acting element involved in low-temperature responsiveness
ErCE3	O2-site	GTTGACGTGA	103	9	Zea mays	cis-acting regulatory element involved in zein metabolism regulation
ErCE3	O2-site	GATGACATGG	116	9	Zea mays	cis-acting regulatory element involved in zein metabolism regulation
ErCE3	O2-site	GATGATGTGG	612	9	Zea mays	cis-acting regulatory element involved in zein metabolism regulation
ErCE3	O2-site	GATGATGTGG	968	9	Zea mays	cis-acting regulatory element involved in zein metabolism regulation
ErCE3	P-box	CCTTTTG	1216	7	Oryza sativa	gibberellin-responsive element
ErCE3	Sp1	GGGCGG	1212	6	Oryza sativa	light responsive element
ErCE3	Sp1	GGGCGG	1265	6	Oryza sativa	light responsive element
ErCE3	TCA-element	CCATCTTTTT	557	9	Nicotiana tabacum	cis-acting element involved in salicylic acid responsiveness
ErCE3	TGACG-motif	TGACG	478	5	Hordeum vulgare	cis-acting regulatory element involved in the MeJA-responsiveness
ErCE3	TGACG-motif	TGACG	985	5	Hordeum vulgare	cis-acting regulatory element involved in the MeJA-responsiveness
ErCE3	TGACG-motif	TGACG	1816	5	Hordeum vulgare	cis-acting regulatory element involved in the MeJA-responsiveness
ErCE3	TGA-element	AACGAC	1634	6	Brassica oleracea	auxin-responsive element
ErCE4	A-box	CCGTCC	112	6	Petroselinum crispum	cis-acting regulatory element
ErCE4	A-box	CCGTCC	1818	6	Petroselinum crispum	cis-acting regulatory element
ErCE4	ABRE	TACGTGTC	1949	8	Oryza sativa	cis-acting element involved in the abscisic acid responsiveness
ErCE4	ABRE	ACGTG	1950	5	Arabidopsis thaliana	cis-acting element involved in the abscisic acid responsiveness
ErCE4	ARE	AAACCA	858	6	Zea mays	cis-acting regulatory element essential for the anaerobic induction
ErCE4	ARE	AAACCA	1530	6	Zea mays	cis-acting regulatory element essential for the anaerobic induction
ErCE4	ATCT-motif	AATCTAATCC	947	9	Pisum sativum	part of a conserved DNA module involved in light responsiveness
ErCE4	CCAAT-box	CAACGG	1079	6	Hordeum vulgare	MYBHv1 binding site
ErCE4	CGTCA-motif	CGTCA	238	5	Hordeum vulgare	cis-acting regulatory element involved in the MeJA-responsiveness
ErCE4	CGTCA-motif	CGTCA	282	5	Hordeum vulgare	cis-acting regulatory element involved in the MeJA-responsiveness
ErCE4	CGTCA-motif	CGTCA	292	5	Hordeum vulgare	cis-acting regulatory element involved in the MeJA-responsiveness
ErCE4	CGTCA-motif	CGTCA	1993	5	Hordeum vulgare	cis-acting regulatory element involved in the MeJA-responsiveness
ErCE4	GARE-motif	TCTGTTG	1405	7	Brassica oleracea	gibberellin-responsive element
ErCE4	G-BOX	CACGAC	750	6	Zea mays	cis-acting regulatory element involved in light responsiveness
ErCE4	G-BOX	TAACACGTAG	1623	9	Brassica oleracea	cis-acting regulatory element involved in light responsiveness
ErCE4	G-BOX	TACGTG	1949	6	Arabidopsis thaliana	cis-acting regulatory element involved in light responsiveness
ErCE4	LTR	CCGAAA	97	6	Hordeum vulgare	cis-acting element involved in low-temperature responsiveness
ErCE4	LTR	CCGAAA	531	6	Hordeum vulgare	cis-acting element involved in low-temperature responsiveness
ErCE4	LTR	CCGAAA	1034	6	Hordeum vulgare	cis-acting element involved in low-temperature responsiveness
ErCE4	LTR	CCGAAA	1169	6	Hordeum vulgare	cis-acting element involved in low-temperature responsiveness
ErCE4	MBS	CAACTG	1943	6	Arabidopsis thaliana	MYB binding site involved in drought-inducibility
ErCE4	O2-site	GATGATGTGG	505	9	Zea mays	cis-acting regulatory element involved in zein metabolism regulation
ErCE4	TCA-element	CCATCTTTTT	1237	9	Nicotiana tabacum	cis-acting element involved in salicylic acid responsiveness
ErCE4	TC-rich repeats	GTTTTCTTAC	420	9	Nicotiana tabacum	cis-acting element involved in defense and stress responsiveness
ErCE4	TCT-motif	TCTTAC	43	6	Arabidopsis thaliana	part of a light responsive element
ErCE4	TCT-motif	TCTTAC	1689	6	Arabidopsis thaliana	part of a light responsive element
ErCE4	TGACG-motif	TGACG	238	5	Hordeum vulgare	cis-acting regulatory element involved in the MeJA-responsiveness
ErCE4	TGACG-motif	TGACG	282	5	Hordeum vulgare	cis-acting regulatory element involved in the MeJA-responsiveness
ErCE4	TGACG-motif	TGACG	292	5	Hordeum vulgare	cis-acting regulatory element involved in the MeJA-responsiveness
ErCE4	TGACG-motif	TGACG	1993	5	Hordeum vulgare	cis-acting regulatory element involved in the MeJA-responsiveness
ErCE4	TGA-element	AACGAC	1103	6	Brassica oleracea	auxin-responsive element
ErCE4	TGA-element	AACGAC	1287	6	Brassica oleracea	auxin-responsive element
ErCE4	TGA-element	AACGAC	1925	6	Brassica oleracea	auxin-responsive element
ErCE5	ABRE	ACGTG	1812	5	Arabidopsis thaliana	cis-acting element involved in the abscisic acid responsiveness
ErCE5	ARE	AAACCA	893	6	Zea mays	cis-acting regulatory element essential for the anaerobic induction
ErCE5	ARE	AAACCA	1307	6	Zea mays	cis-acting regulatory element essential for the anaerobic induction
ErCE5	ARE	AAACCA	1720	6	Zea mays	cis-acting regulatory element essential for the anaerobic induction
ErCE5	ARE	AAACCA	1973	6	Zea mays	cis-acting regulatory element essential for the anaerobic induction
ErCE5	Box 4	ATTAAT	1282	6	Petroselinum crispum	part of a conserved DNA module involved in light responsiveness
ErCE5	CAT-box	GCCACT	131	6	Arabidopsis thaliana	cis-acting regulatory element related to meristem expression
ErCE5	CAT-box	GCCACT	393	6	Arabidopsis thaliana	cis-acting regulatory element related to meristem expression
ErCE5	CAT-box	GCCACT	971	6	Arabidopsis thaliana	cis-acting regulatory element related to meristem expression
ErCE5	CCAAT-box	CAACGG	200	6	Hordeum vulgare	MYBHv1 binding site
ErCE5	CGTCA-motif	CGTCA	56	5	Hordeum vulgare	cis-acting regulatory element involved in the MeJA-responsiveness
ErCE5	CGTCA-motif	CGTCA	401	5	Hordeum vulgare	cis-acting regulatory element involved in the MeJA-responsiveness
ErCE5	GATA-motif	GATAGGA	791	7	Arabidopsis thaliana	part of a light responsive element
ErCE5	G-BOX	TACGTG	1812	6	Arabidopsis thaliana	cis-acting regulatory element involved in light responsiveness
ErCE5	GC-motif	CCCCCG	878	6	Zea mays	enhancer-like element involved in anoxic specific inducibility
ErCE5	GT1-motif	GGTTAA	889	6	Arabidopsis thaliana	light responsive element
ErCE5	LTR	CCGAAA	518	6	Hordeum vulgare	cis-acting element involved in low-temperature responsiveness
ErCE5	LTR	CCGAAA	845	6	Hordeum vulgare	cis-acting element involved in low-temperature responsiveness
ErCE5	LTR	CCGAAA	976	6	Hordeum vulgare	cis-acting element involved in low-temperature responsiveness
ErCE5	MBS	CAACTG	818	6	Arabidopsis thaliana	MYB binding site involved in drought-inducibility
ErCE5	MBS	CAACTG	1716	6	Arabidopsis thaliana	MYB binding site involved in drought-inducibility
ErCE5	O2-site	GATGACATGG	1789	9	Zea mays	cis-acting regulatory element involved in zein metabolism regulation
ErCE5	Sp1	GGGCGG	1894	6	Oryza sativa	light responsive element
ErCE5	TGACG-motif	TGACG	56	5	Hordeum vulgare	cis-acting regulatory element involved in the MeJA-responsiveness
ErCE5	TGACG-motif	TGACG	401	5	Hordeum vulgare	cis-acting regulatory element involved in the MeJA-responsiveness
ErCE5	TGA-element	AACGAC	510	6	Brassica oleracea	auxin-responsive element
ErCE6	A-box	CCGTCC	222	6	Petroselinum crispum	cis-acting regulatory element
ErCE6	A-box	CCGTCC	503	6	Petroselinum crispum	cis-acting regulatory element
ErCE6	ABRE	ACGTG	314	5	Arabidopsis thaliana	cis-acting element involved in the abscisic acid responsiveness
ErCE6	ABRE	ACGTG	349	5	Arabidopsis thaliana	cis-acting element involved in the abscisic acid responsiveness
ErCE6	ABRE	GACACGTGGC	1833	9	Triticum aestivum	cis-acting element involved in the abscisic acid responsiveness
ErCE6	ABRE	CACGTG	1835	6	Arabidopsis thaliana	cis-acting element involved in the abscisic acid responsiveness
ErCE6	ABRE	ACGTG	1836	5	Arabidopsis thaliana	cis-acting element involved in the abscisic acid responsiveness
ErCE6	ARE	AAACCA	490	6	Zea mays	cis-acting regulatory element essential for the anaerobic induction
ErCE6	ARE	AAACCA	1925	6	Zea mays	cis-acting regulatory element essential for the anaerobic induction
ErCE6	CAT-box	GCCACT	757	6	Arabidopsis thaliana	cis-acting regulatory element related to meristem expression
ErCE6	CAT-box	GCCACT	783	6	Arabidopsis thaliana	cis-acting regulatory element related to meristem expression
ErCE6	CAT-box	GCCACT	1543	6	Arabidopsis thaliana	cis-acting regulatory element related to meristem expression
ErCE6	CCAAT-box	CAACGG	803	6	Hordeum vulgare	MYBHv1 binding site
ErCE6	CCAAT-box	CAACGG	1796	6	Hordeum vulgare	MYBHv1 binding site
ErCE6	CGTCA-motif	CGTCA	316	5	Hordeum vulgare	cis-acting regulatory element involved in the MeJA-responsiveness
ErCE6	CGTCA-motif	CGTCA	471	5	Hordeum vulgare	cis-acting regulatory element involved in the MeJA-responsiveness
ErCE6	CGTCA-motif	CGTCA	570	5	Hordeum vulgare	cis-acting regulatory element involved in the MeJA-responsiveness
ErCE6	CGTCA-motif	CGTCA	1549	5	Hordeum vulgare	cis-acting regulatory element involved in the MeJA-responsiveness
ErCE6	GARE-motif	TCTGTTG	1557	7	Brassica oleracea	gibberellin-responsive element
ErCE6	G-BOX	CACGTC	314	6	Zea mays	cis-acting regulatory element involved in light responsiveness
ErCE6	G-BOX	TACGTG	349	6	Arabidopsis thaliana	cis-acting regulatory element involved in light responsiveness
ErCE6	G-BOX	CACGAC	623	6	Zea mays	cis-acting regulatory element involved in light responsiveness
ErCE6	G-BOX	CACGAC	958	6	Zea mays	cis-acting regulatory element involved in light responsiveness
ErCE6	G-BOX	CAGACGTGGCA	1832	10	Nicotiana plumbaginifolia	cis-acting regulatory element involved in light responsiveness
ErCE6	G-BOX	ACACGTGGC	1833	9	Brassica napus	cis-acting regulatory element involved in light responsiveness
ErCE6	G-BOX	CACGTG	1835	6	Arabidopsis thaliana	cis-acting regulatory element involved in light responsiveness
ErCE6	G-BOX	CACGTG	1835	6	Pisum sativum	cis-acting regulatory element involved in light responsiveness
ErCE6	GT1-motif	GGTTAAT	991	7	Avena sativa	light responsive element
ErCE6	GT1-motif	GGTTAA	992	6	Arabidopsis thaliana	light responsive element
ErCE6	MBS	CAACTG	1610	6	Arabidopsis thaliana	MYB binding site involved in drought-inducibility
ErCE6	O2-site	GTTGACGTGA	620	9	Zea mays	cis-acting regulatory element involved in zein metabolism regulation
ErCE6	P-box	CCTTTTG	240	7	Oryza sativa	gibberellin-responsive element
ErCE6	Sp1	GGGCGG	85	6	Oryza sativa	light responsive element
ErCE6	Sp1	GGGCGG	1260	6	Oryza sativa	light responsive element
ErCE6	TGACG-motif	TGACG	316	5	Hordeum vulgare	cis-acting regulatory element involved in the MeJA-responsiveness
ErCE6	TGACG-motif	TGACG	471	5	Hordeum vulgare	cis-acting regulatory element involved in the MeJA-responsiveness
ErCE6	TGACG-motif	TGACG	570	5	Hordeum vulgare	cis-acting regulatory element involved in the MeJA-responsiveness
ErCE6	TGACG-motif	TGACG	1549	5	Hordeum vulgare	cis-acting regulatory element involved in the MeJA-responsiveness
ErCE6	TGA-element	AACGAC	418	6	Brassica oleracea	auxin-responsive element
ErCE7	A-box	CCGTCC	164	6	Petroselinum crispum	cis-acting regulatory element
ErCE7	ABRE	ACGTG	170	5	Arabidopsis thaliana	cis-acting element involved in the abscisic acid responsiveness
ErCE7	ABRE	ACGTG	807	5	Arabidopsis thaliana	cis-acting element involved in the abscisic acid responsiveness
ErCE7	ABRE	CACGTG	1073	6	Arabidopsis thaliana	cis-acting element involved in the abscisic acid responsiveness
ErCE7	ABRE	ACGTG	1074	5	Arabidopsis thaliana	cis-acting element involved in the abscisic acid responsiveness
ErCE7	ABRE	CACGTG	1285	6	Arabidopsis thaliana	cis-acting element involved in the abscisic acid responsiveness
ErCE7	ABRE	ACGTG	1286	5	Arabidopsis thaliana	cis-acting element involved in the abscisic acid responsiveness
ErCE7	ARE	AAACCA	346	6	Zea mays	cis-acting regulatory element essential for the anaerobic induction
ErCE7	ARE	AAACCA	1245	6	Zea mays	cis-acting regulatory element essential for the anaerobic induction
ErCE7	CCAAT-box	CAACGG	295	6	Hordeum vulgare	MYBHv1 binding site
ErCE7	CGTCA-motif	CGTCA	1947	5	Hordeum vulgare	cis-acting regulatory element involved in the MeJA-responsiveness
ErCE7	G-BOX	CACGTG	1073	6	Pisum sativum	cis-acting regulatory element involved in light responsiveness
ErCE7	G-BOX	CACGTG	1285	6	Pisum sativum	cis-acting regulatory element involved in light responsiveness
ErCE7	G-BOX	TACGTG	170	6	Arabidopsis thaliana	cis-acting regulatory element involved in light responsiveness
ErCE7	G-BOX	CACGTC	807	6	Zea mays	cis-acting regulatory element involved in light responsiveness
ErCE7	G-BOX	CACGTG	1073	6	Arabidopsis thaliana	cis-acting regulatory element involved in light responsiveness
ErCE7	G-BOX	CACGTG	1285	6	Arabidopsis thaliana	cis-acting regulatory element involved in light responsiveness
ErCE7	MBS	CAACTG	1921	6	Arabidopsis thaliana	MYB binding site involved in drought-inducibility
ErCE7	O2-site	GATGACATGG	1972	9	Zea mays	cis-acting regulatory element involved in zein metabolism regulation
ErCE7	Sp1	GGGCGG	921	6	Oryza sativa	light responsive element
ErCE7	TCA-element	CCATCTTTTT	879	9	Nicotiana tabacum	cis-acting element involved in salicylic acid responsiveness
ErCE7	TCT-motif	TCTTAC	27	6	Arabidopsis thaliana	part of a light responsive element
ErCE7	TCT-motif	TCTTAC	53	6	Arabidopsis thaliana	part of a light responsive element
ErCE7	TCT-motif	TCTTAC	335	6	Arabidopsis thaliana	part of a light responsive element
ErCE7	TGACG-motif	TGACG	1947	5	Hordeum vulgare	cis-acting regulatory element involved in the MeJA-responsiveness
ErCE8	A-box	CCGTCC	143	6	Petroselinum crispum	cis-acting regulatory element
ErCE8	A-box	CCGTCC	1228	6	Petroselinum crispum	cis-acting regulatory element
ErCE8	A-box	CCGTCC	1322	6	Petroselinum crispum	cis-acting regulatory element
ErCE8	ABRE	ACGTG	576	5	Arabidopsis thaliana	cis-acting element involved in the abscisic acid responsiveness
ErCE8	ABRE	CACGTG	620	6	Arabidopsis thaliana	cis-acting element involved in the abscisic acid responsiveness
ErCE8	ABRE	ACGTG	621	5	Arabidopsis thaliana	cis-acting element involved in the abscisic acid responsiveness
ErCE8	ABRE	AACCCGG	1016	7	Arabidopsis thaliana	cis-acting element involved in the abscisic acid responsiveness
ErCE8	ABRE	ACGTG	1474	5	Arabidopsis thaliana	cis-acting element involved in the abscisic acid responsiveness
ErCE8	ARE	AAACCA	312	6	Zea mays	cis-acting regulatory element essential for the anaerobic induction
ErCE8	ARE	AAACCA	1891	6	Zea mays	cis-acting regulatory element essential for the anaerobic induction
ErCE8	CAT-box	GCCACT	1071	6	Arabidopsis thaliana	cis-acting regulatory element related to meristem expression
ErCE8	CAT-box	GCCACT	1077	6	Arabidopsis thaliana	cis-acting regulatory element related to meristem expression
ErCE8	CCAAT-box	CAACGG	1278	6	Hordeum vulgare	MYBHv1 binding site
ErCE8	CCAAT-box	CAACGG	1614	6	Hordeum vulgare	MYBHv1 binding site
ErCE8	CGTCA-motif	CGTCA	847	5	Hordeum vulgare	cis-acting regulatory element involved in the MeJA-responsiveness
ErCE8	GATA-motif	GATAGGG	1328	7	Pisum sativum	part of a light responsive element
ErCE8	G-BOX	CACGTG	620	6	Pisum sativum	cis-acting regulatory element involved in light responsiveness
ErCE8	G-BOX	CACGTC	575	6	Zea mays	cis-acting regulatory element involved in light responsiveness
ErCE8	G-BOX	CACGTG	620	6	Arabidopsis thaliana	cis-acting regulatory element involved in light responsiveness
ErCE8	G-BOX	CCACGTAA	1473	8	Brassica napus	cis-acting regulatory element involved in light responsiveness
ErCE8	G-BOX	TACGTG	1474	6	Arabidopsis thaliana	cis-acting regulatory element involved in light responsiveness
ErCE8	LTR	CCGAAA	156	6	Hordeum vulgare	cis-acting element involved in low-temperature responsiveness
ErCE8	LTR	CCGAAA	454	6	Hordeum vulgare	cis-acting element involved in low-temperature responsiveness
ErCE8	O2-site	GATGATGTGG	896	9	Zea mays	cis-acting regulatory element involved in zein metabolism regulation
ErCE8	Sp1	GGGCGG	1021	6	Oryza sativa	light responsive element
ErCE8	Sp1	GGGCGG	1213	6	Oryza sativa	light responsive element
ErCE8	TCA-element	CCATCTTTTT	1119	10	Nicotiana tabacum	cis-acting element involved in salicylic acid responsiveness
ErCE8	TGACG-motif	TGACG	847	5	Hordeum vulgare	cis-acting regulatory element involved in the MeJA-responsiveness
ErCE8	TGA-element	AACGAC	42	6	Brassica oleracea	auxin-responsive element
ErCE8	TGA-element	AACGAC	339	6	Brassica oleracea	auxin-responsive element
ErCE9	A-box	CCGTCC	594	6	Petroselinum crispum	cis-acting regulatory element
ErCE9	ABRE	ACGTG	642	5	Arabidopsis thaliana	cis-acting element involved in the abscisic acid responsiveness
ErCE9	ABRE	CACGTG	1417	6	Arabidopsis thaliana	cis-acting element involved in the abscisic acid responsiveness
ErCE9	ABRE	ACGTG	1418	5	Arabidopsis thaliana	cis-acting element involved in the abscisic acid responsiveness
ErCE9	CCAAT-box	CAACGG	196	6	Hordeum vulgare	MYBHv1 binding site
ErCE9	CCAAT-box	CAACGG	587	6	Hordeum vulgare	MYBHv1 binding site
ErCE9	CCAAT-box	CAACGG	1978	6	Hordeum vulgare	MYBHv1 binding site
ErCE9	CGTCA-motif	CGTCA	2	5	Hordeum vulgare	cis-acting regulatory element involved in the MeJA-responsiveness
ErCE9	CGTCA-motif	CGTCA	640	5	Hordeum vulgare	cis-acting regulatory element involved in the MeJA-responsiveness
ErCE9	CGTCA-motif	CGTCA	1040	5	Hordeum vulgare	cis-acting regulatory element involved in the MeJA-responsiveness
ErCE9	CGTCA-motif	CGTCA	1386	5	Hordeum vulgare	cis-acting regulatory element involved in the MeJA-responsiveness
ErCE9	CGTCA-motif	CGTCA	1927	5	Hordeum vulgare	cis-acting regulatory element involved in the MeJA-responsiveness
ErCE9	CGTCA-motif	CGTCA	1942	5	Hordeum vulgare	cis-acting regulatory element involved in the MeJA-responsiveness
ErCE9	GARE-motif	TCTGTTG	466	7	Brassica oleracea	gibberellin-responsive element
ErCE9	G-BOX	CACGTG	1417	6	Pisum sativum	cis-acting regulatory element involved in light responsiveness
ErCE9	G-BOX	CACGTC	641	6	Zea mays	cis-acting regulatory element involved in light responsiveness
ErCE9	G-BOX	CACGAC	889	6	Zea mays	cis-acting regulatory element involved in light responsiveness
ErCE9	G-BOX	CACGTG	1417	6	Arabidopsis thaliana	cis-acting regulatory element involved in light responsiveness
ErCE9	GC-motif	CCCCCG	632	6	Zea mays	enhancer-like element involved in anoxic specific inducibility
ErCE9	GC-motif	CCCCCG	1802	6	Zea mays	enhancer-like element involved in anoxic specific inducibility
ErCE9	O2-site	GATGA(C/T)(A/G)TG(A/G)	638	8	Zea mays	cis-acting regulatory element involved in zein metabolism regulation
ErCE9	O2-site	GATGACATGG	800	9	Zea mays	cis-acting regulatory element involved in zein metabolism regulation
ErCE9	O2-site	GATGACATGG	1433	9	Zea mays	cis-acting regulatory element involved in zein metabolism regulation
ErCE9	P-box	CCTTTTG	1361	7	Oryza sativa	gibberellin-responsive element
ErCE9	P-box	CCTTTTG	1635	7	Oryza sativa	gibberellin-responsive element
ErCE9	Sp1	GGGCGG	1300	6	Oryza sativa	light responsive element
ErCE9	TCA-element	TCAGAAGAGG	570	9	Brassica oleracea	cis-acting element involved in salicylic acid responsiveness
ErCE9	TCT-motif	TCTTAC	357	6	Arabidopsis thaliana	part of a light responsive element
ErCE9	TCT-motif	TCTTAC	559	6	Arabidopsis thaliana	part of a light responsive element
ErCE9	TGACG-motif	TGACG	2	5	Hordeum vulgare	cis-acting regulatory element involved in the MeJA-responsiveness
ErCE9	TGACG-motif	TGACG	640	5	Hordeum vulgare	cis-acting regulatory element involved in the MeJA-responsiveness
ErCE9	TGACG-motif	TGACG	1040	5	Hordeum vulgare	cis-acting regulatory element involved in the MeJA-responsiveness
ErCE9	TGACG-motif	TGACG	1386	5	Hordeum vulgare	cis-acting regulatory element involved in the MeJA-responsiveness
ErCE9	TGACG-motif	TGACG	1927	5	Hordeum vulgare	cis-acting regulatory element involved in the MeJA-responsiveness
ErCE9	TGACG-motif	TGACG	1942	5	Hordeum vulgare	cis-acting regulatory element involved in the MeJA-responsiveness
ErCE10	ABRE	GACACGTGGC	839	9	Triticum aestivum	cis-acting element involved in the abscisic acid responsiveness
ErCE10	ABRE	GACACGTGGC	1253	9	Triticum aestivum	cis-acting element involved in the abscisic acid responsiveness
ErCE10	ARE	AAACCA	1333	6	Zea mays	cis-acting regulatory element essential for the anaerobic induction
ErCE10	ARE	AAACCA	1876	6	Zea mays	cis-acting regulatory element essential for the anaerobic induction
ErCE10	CAT-box	GCCACT	831	6	Arabidopsis thaliana	cis-acting regulatory element related to meristem expression
ErCE10	CAT-box	GCCACT	1394	6	Arabidopsis thaliana	cis-acting regulatory element related to meristem expression
ErCE10	CCAAT-box	CAACGG	754	6	Hordeum vulgare	MYBHv1 binding site
ErCE10	CCAAT-box	CAACGG	1122	6	Hordeum vulgare	MYBHv1 binding site
ErCE10	CCAAT-box	CAACGG	1132	6	Hordeum vulgare	MYBHv1 binding site
ErCE10	CCAAT-box	CAACGG	1576	6	Hordeum vulgare	MYBHv1 binding site
ErCE10	CGTCA-motif	CGTCA	57	5	Hordeum vulgare	cis-acting regulatory element involved in the MeJA-responsiveness
ErCE10	CGTCA-motif	CGTCA	1417	5	Hordeum vulgare	cis-acting regulatory element involved in the MeJA-responsiveness
ErCE10	CGTCA-motif	CGTCA	1711	5	Hordeum vulgare	cis-acting regulatory element involved in the MeJA-responsiveness
ErCE10	G-BOX	CACGAC	108	6	Zea mays	cis-acting regulatory element involved in light responsiveness
ErCE10	G-BOX	CACGAC	1373	6	Zea mays	cis-acting regulatory element involved in light responsiveness
ErCE10	GC-motif	CCCCCG	1119	6	Zea mays	enhancer-like element involved in anoxic specific inducibility
ErCE10	GT1-motif	GGTTAA	1684	6	Arabidopsis thaliana	light responsive element
ErCE10	LTR	CCGAAA	1879	6	Hordeum vulgare	cis-acting element involved in low-temperature responsiveness
ErCE10	MBS	CAACTG	1312	6	Arabidopsis thaliana	MYB binding site involved in drought-inducibility
ErCE10	Sp1	GGGCGG	801	6	Oryza sativa	light responsive element
ErCE10	TGACG-motif	TGACG	57	5	Hordeum vulgare	cis-acting regulatory element involved in the MeJA-responsiveness
ErCE10	TGACG-motif	TGACG	1417	5	Hordeum vulgare	cis-acting regulatory element involved in the MeJA-responsiveness
ErCE10	TGACG-motif	TGACG	1711	5	Hordeum vulgare	cis-acting regulatory element involved in the MeJA-responsiveness
ErCE11	A-box	CCGTCC	310	6	Petroselinum crispum	cis-acting regulatory element
ErCE11	A-box	CCGTCC	1724	6	Petroselinum crispum	cis-acting regulatory element
ErCE11	A-box	CCGTCC	1787	6	Petroselinum crispum	cis-acting regulatory element
ErCE11	ABRE	ACGTG	1081	5	Arabidopsis thaliana	cis-acting element involved in the abscisic acid responsiveness
ErCE11	ARE	AAACCA	244	6	Zea mays	cis-acting regulatory element essential for the anaerobic induction
ErCE11	ARE	AAACCA	370	6	Zea mays	cis-acting regulatory element essential for the anaerobic induction
ErCE11	AuxRR-core	GGTCCAT	1039	7	Nicotiana tabacum	cis-acting regulatory element involved in auxin responsiveness
ErCE11	CAT-box	GCCACT	1681	6	Arabidopsis thaliana	cis-acting regulatory element related to meristem expression
ErCE11	CGTCA-motif	CGTCA	169	5	Hordeum vulgare	cis-acting regulatory element involved in the MeJA-responsiveness
ErCE11	CGTCA-motif	CGTCA	1760	5	Hordeum vulgare	cis-acting regulatory element involved in the MeJA-responsiveness
ErCE11	CGTCA-motif	CGTCA	1893	5	Hordeum vulgare	cis-acting regulatory element involved in the MeJA-responsiveness
ErCE11	G-BOX	CACGAC	182	6	Zea mays	cis-acting regulatory element involved in light responsiveness
ErCE11	G-BOX	CACGTT	1081	6	Pisum sativum	cis-acting regulatory element involved in light responsiveness
ErCE11	LTR	CCGAAA	728	6	Hordeum vulgare	cis-acting element involved in low-temperature responsiveness
ErCE11	LTR	CCGAAA	1413	6	Hordeum vulgare	cis-acting element involved in low-temperature responsiveness
ErCE11	MBS	CAACTG	1775	6	Arabidopsis thaliana	MYB binding site involved in drought-inducibility
ErCE11	O2-site	GATGATGTGG	955	9	Zea mays	cis-acting regulatory element involved in zein metabolism regulation
ErCE11	Sp1	GGGCGG	1877	6	Oryza sativa	light responsive element
ErCE11	TGACG-motif	TGACG	169	5	Hordeum vulgare	cis-acting regulatory element involved in the MeJA-responsiveness
ErCE11	TGACG-motif	TGACG	1760	5	Hordeum vulgare	cis-acting regulatory element involved in the MeJA-responsiveness
ErCE11	TGACG-motif	TGACG	1893	5	Hordeum vulgare	cis-acting regulatory element involved in the MeJA-responsiveness
ErCE11	TGA-element	AACGAC	1849	6	Brassica oleracea	auxin-responsive element
ErCE12	A-box	CCGTCC	1102	6	Petroselinum crispum	cis-acting regulatory element
ErCE12	ABRE	GACACGTACGT	756	10	Oryza sativa	cis-acting element involved in the abscisic acid responsiveness
ErCE12	ARE	AAACCA	64	6	Zea mays	cis-acting regulatory element essential for the anaerobic induction
ErCE12	ARE	AAACCA	98	6	Zea mays	cis-acting regulatory element essential for the anaerobic induction
ErCE12	ARE	AAACCA	338	6	Zea mays	cis-acting regulatory element essential for the anaerobic induction
ErCE12	ARE	AAACCA	1439	6	Zea mays	cis-acting regulatory element essential for the anaerobic induction
ErCE12	CAT-box	GCCACT	1014	6	Arabidopsis thaliana	cis-acting regulatory element related to meristem expression
ErCE12	CCAAT-box	CAACGG	44	6	Hordeum vulgare	MYBHv1 binding site
ErCE12	CCAAT-box	CAACGG	1473	6	Hordeum vulgare	MYBHv1 binding site
ErCE12	CGTCA-motif	CGTCA	258	5	Hordeum vulgare	cis-acting regulatory element involved in the MeJA-responsiveness
ErCE12	CGTCA-motif	CGTCA	946	5	Hordeum vulgare	cis-acting regulatory element involved in the MeJA-responsiveness
ErCE12	CGTCA-motif	CGTCA	1027	5	Hordeum vulgare	cis-acting regulatory element involved in the MeJA-responsiveness
ErCE12	CGTCA-motif	CGTCA	1273	5	Hordeum vulgare	cis-acting regulatory element involved in the MeJA-responsiveness
ErCE12	CGTCA-motif	CGTCA	1447	5	Hordeum vulgare	cis-acting regulatory element involved in the MeJA-responsiveness
ErCE12	CGTCA-motif	CGTCA	1702	5	Hordeum vulgare	cis-acting regulatory element involved in the MeJA-responsiveness
ErCE12	GATA-motif	GATAGGG	1919	7	Pisum sativum	part of a light responsive element
ErCE12	G-BOX	CACGAC	52	6	Zea mays	cis-acting regulatory element involved in light responsiveness
ErCE12	G-BOX	CACGAC	112	6	Zea mays	cis-acting regulatory element involved in light responsiveness
ErCE12	G-BOX	CACGAC	404	6	Zea mays	cis-acting regulatory element involved in light responsiveness
ErCE12	LTR	CCGAAA	712	6	Hordeum vulgare	cis-acting element involved in low-temperature responsiveness
ErCE12	LTR	CCGAAA	1738	6	Hordeum vulgare	cis-acting element involved in low-temperature responsiveness
ErCE12	MBS	CAACTG	1494	6	Arabidopsis thaliana	MYB binding site involved in drought-inducibility
ErCE12	MBS	CAACTG	1785	6	Arabidopsis thaliana	MYB binding site involved in drought-inducibility
ErCE12	O2-site	GATGACATGG	308	9	Zea mays	cis-acting regulatory element involved in zein metabolism regulation
ErCE12	O2-site	GATGATGTGG	865	9	Zea mays	cis-acting regulatory element involved in zein metabolism regulation
ErCE12	Sp1	GGGCGG	1266	6	Oryza sativa	light responsive element
ErCE12	Sp1	GGGCGG	1983	6	Oryza sativa	light responsive element
ErCE12	TCA-element	CCATCTTTTT	996	9	Nicotiana tabacum	cis-acting element involved in salicylic acid responsiveness
ErCE12	TCT-motif	TCTTAC	371	6	Arabidopsis thaliana	part of a light responsive element
ErCE12	TGACG-motif	TGACG	258	5	Hordeum vulgare	cis-acting regulatory element involved in the MeJA-responsiveness
ErCE12	TGACG-motif	TGACG	946	5	Hordeum vulgare	cis-acting regulatory element involved in the MeJA-responsiveness
ErCE12	TGACG-motif	TGACG	1027	5	Hordeum vulgare	cis-acting regulatory element involved in the MeJA-responsiveness
ErCE12	TGACG-motif	TGACG	1273	5	Hordeum vulgare	cis-acting regulatory element involved in the MeJA-responsiveness
ErCE12	TGACG-motif	TGACG	1447	5	Hordeum vulgare	cis-acting regulatory element involved in the MeJA-responsiveness
ErCE12	TGACG-motif	TGACG	1702	5	Hordeum vulgare	cis-acting regulatory element involved in the MeJA-responsiveness
ErCE12	TGA-element	AACGAC	1688	6	Brassica oleracea	auxin-responsive element
ErCE13	ABRE	ACGTG	1009	5	Arabidopsis thaliana	cis-acting element involved in the abscisic acid responsiveness
ErCE13	ABRE	CGCACGTGTC	1465	9	Hordeum vulgare	cis-acting element involved in the abscisic acid responsiveness
ErCE13	ABRE	CACGTG	1467	6	Arabidopsis thaliana	cis-acting element involved in the abscisic acid responsiveness
ErCE13	ABRE	ACGTG	1468	5	Arabidopsis thaliana	cis-acting element involved in the abscisic acid responsiveness
ErCE13	ARE	AAACCA	1076	6	Zea mays	cis-acting regulatory element essential for the anaerobic induction
ErCE13	ARE	AAACCA	1792	6	Zea mays	cis-acting regulatory element essential for the anaerobic induction
ErCE13	ARE	AAACCA	1920	6	Zea mays	cis-acting regulatory element essential for the anaerobic induction
ErCE13	Box 4	ATTAAT	1112	6	Petroselinum crispum	part of a conserved DNA module involved in light responsiveness
ErCE13	CAT-box	GCCACT	544	6	Arabidopsis thaliana	cis-acting regulatory element related to meristem expression
ErCE13	CAT-box	GCCACT	1310	6	Arabidopsis thaliana	cis-acting regulatory element related to meristem expression
ErCE13	CGTCA-motif	CGTCA	1236	5	Hordeum vulgare	cis-acting regulatory element involved in the MeJA-responsiveness
ErCE13	CGTCA-motif	CGTCA	1533	5	Hordeum vulgare	cis-acting regulatory element involved in the MeJA-responsiveness
ErCE13	CGTCA-motif	CGTCA	1858	5	Hordeum vulgare	cis-acting regulatory element involved in the MeJA-responsiveness
ErCE13	CGTCA-motif	CGTCA	1876	5	Hordeum vulgare	cis-acting regulatory element involved in the MeJA-responsiveness
ErCE13	G-BOX	CACGTG	1467	6	Pisum sativum	cis-acting regulatory element involved in light responsiveness
ErCE13	G-BOX	CACGAC	20	6	Zea mays	cis-acting regulatory element involved in light responsiveness
ErCE13	G-BOX	CACGAC	372	6	Zea mays	cis-acting regulatory element involved in light responsiveness
ErCE13	G-BOX	TACGTG	1008	6	Arabidopsis thaliana	cis-acting regulatory element involved in light responsiveness
ErCE13	G-BOX	CACGTG	1467	6	Arabidopsis thaliana	cis-acting regulatory element involved in light responsiveness
ErCE13	GC-motif	CCCCCG	1066	6	Zea mays	enhancer-like element involved in anoxic specific inducibility
ErCE13	GT1-motif	GGTTAA	462	6	Arabidopsis thaliana	light responsive element
ErCE13	GT1-motif	GGTTAA	1584	6	Arabidopsis thaliana	light responsive element
ErCE13	MBS	CAACTG	1562	6	Arabidopsis thaliana	MYB binding site involved in drought-inducibility
ErCE13	P-box	CCTTTTG	1228	7	Oryza sativa	gibberellin-responsive element
ErCE13	Sp1	GGGCGG	949	6	Oryza sativa	light responsive element
ErCE13	TCA-element	TCAGAAGAGG	174	9	Brassica oleracea	cis-acting element involved in salicylic acid responsiveness
ErCE13	TCA-element	TCAGAAGAGG	200	9	Brassica oleracea	cis-acting element involved in salicylic acid responsiveness
ErCE13	TCT-motif	TCTTAC	306	6	Arabidopsis thaliana	part of a light responsive element
ErCE13	TGACG-motif	TGACG	1236	5	Hordeum vulgare	cis-acting regulatory element involved in the MeJA-responsiveness
ErCE13	TGACG-motif	TGACG	1533	5	Hordeum vulgare	cis-acting regulatory element involved in the MeJA-responsiveness
ErCE13	TGACG-motif	TGACG	1858	5	Hordeum vulgare	cis-acting regulatory element involved in the MeJA-responsiveness
ErCE13	TGACG-motif	TGACG	1876	5	Hordeum vulgare	cis-acting regulatory element involved in the MeJA-responsiveness
ErCE14	ABRE	GCAACGTGTC	403	9	Hordeum vulgare	cis-acting element involved in the abscisic acid responsiveness
ErCE14	ABRE	ACGTG	705	5	Arabidopsis thaliana	cis-acting element involved in the abscisic acid responsiveness
ErCE14	ABRE	ACGTG	1131	5	Arabidopsis thaliana	cis-acting element involved in the abscisic acid responsiveness
ErCE14	ABRE	ACGTG	1582	5	Arabidopsis thaliana	cis-acting element involved in the abscisic acid responsiveness
ErCE14	ARE	AAACCA	1042	6	Zea mays	cis-acting regulatory element essential for the anaerobic induction
ErCE14	AuxRR-core	GGTCCAT	1255	7	Nicotiana tabacum	cis-acting regulatory element involved in auxin responsiveness
ErCE14	CCAAT-box	CAACGG	1208	6	Hordeum vulgare	MYBHv1 binding site
ErCE14	CCAAT-box	CAACGG	1369	6	Hordeum vulgare	MYBHv1 binding site
ErCE14	CGTCA-motif	CGTCA	1642	5	Hordeum vulgare	cis-acting regulatory element involved in the MeJA-responsiveness
ErCE14	CGTCA-motif	CGTCA	1739	5	Hordeum vulgare	cis-acting regulatory element involved in the MeJA-responsiveness
ErCE14	GARE-motif	TCTGTTG	1606	7	Brassica oleracea	gibberellin-responsive element
ErCE14	GATA-motif	AAGGATAAGG	1175	9	Solanum tuberosum	part of a light responsive element
ErCE14	G-BOX	CACGAC	21	6	Zea mays	cis-acting regulatory element involved in light responsiveness
ErCE14	G-BOX	CACGAC	400	6	Zea mays	cis-acting regulatory element involved in light responsiveness
ErCE14	G-BOX	TACGTG	1131	6	Arabidopsis thaliana	cis-acting regulatory element involved in light responsiveness
ErCE14	G-BOX	TACGTG	1581	6	Arabidopsis thaliana	cis-acting regulatory element involved in light responsiveness
ErCE14	G-BOX	CACGTT	704	6	Pisum sativum	cis-acting regulatory element involved in light responsiveness
ErCE14	GT1-motif	GGTTAAT	949	7	Avena sativa	light responsive element
ErCE14	GT1-motif	GGTTAA	950	6	Arabidopsis thaliana	light responsive element
ErCE14	O2-site	GATGATGTGG	1284	9	Zea mays	cis-acting regulatory element involved in zein metabolism regulation
ErCE14	P-box	CCTTTTG	1046	7	Oryza sativa	gibberellin-responsive element
ErCE14	TCT-motif	TCTTAC	463	6	Arabidopsis thaliana	part of a light responsive element
ErCE14	TCT-motif	TCTTAC	1805	6	Arabidopsis thaliana	part of a light responsive element
ErCE14	TGACG-motif	TGACG	1642	5	Hordeum vulgare	cis-acting regulatory element involved in the MeJA-responsiveness
ErCE14	TGACG-motif	TGACG	1739	5	Hordeum vulgare	cis-acting regulatory element involved in the MeJA-responsiveness
ErCE14	TGA-element	AACGAC	1494	6	Brassica oleracea	auxin-responsive element
ErCE15	A-box	CCGTCC	552	6	Petroselinum crispum	cis-acting regulatory element
ErCE15	ABRE	GCAACGTGTC	62	9	Hordeum vulgare	cis-acting element involved in the abscisic acid responsiveness
ErCE15	ABRE	ACGTG	180	5	Arabidopsis thaliana	cis-acting element involved in the abscisic acid responsiveness
ErCE15	ABRE	ACGTG	404	5	Arabidopsis thaliana	cis-acting element involved in the abscisic acid responsiveness
ErCE15	ABRE	ACGTG	452	5	Arabidopsis thaliana	cis-acting element involved in the abscisic acid responsiveness
ErCE15	ABRE	ACGTG	1165	5	Arabidopsis thaliana	cis-acting element involved in the abscisic acid responsiveness
ErCE15	ABRE	GCAACGTGTC	1397	9	Hordeum vulgare	cis-acting element involved in the abscisic acid responsiveness
ErCE15	ABRE	ACGTG	1400	5	Arabidopsis thaliana	cis-acting element involved in the abscisic acid responsiveness
ErCE15	ABRE	GACACGTACGT	1431	10	Oryza sativa	cis-acting element involved in the abscisic acid responsiveness
ErCE15	ABRE	TACGTGTC	1434	8	Oryza sativa	cis-acting element involved in the abscisic acid responsiveness
ErCE15	ABRE	ACGTG	1435	5	Arabidopsis thaliana	cis-acting element involved in the abscisic acid responsiveness
ErCE15	CAT-box	GCCACT	793	6	Arabidopsis thaliana	cis-acting regulatory element related to meristem expression
ErCE15	CAT-box	GCCACT	1275	6	Arabidopsis thaliana	cis-acting regulatory element related to meristem expression
ErCE15	CGTCA-motif	CGTCA	352	5	Hordeum vulgare	cis-acting regulatory element involved in the MeJA-responsiveness
ErCE15	CGTCA-motif	CGTCA	831	5	Hordeum vulgare	cis-acting regulatory element involved in the MeJA-responsiveness
ErCE15	CGTCA-motif	CGTCA	993	5	Hordeum vulgare	cis-acting regulatory element involved in the MeJA-responsiveness
ErCE15	CGTCA-motif	CGTCA	1094	5	Hordeum vulgare	cis-acting regulatory element involved in the MeJA-responsiveness
ErCE15	CGTCA-motif	CGTCA	1700	5	Hordeum vulgare	cis-acting regulatory element involved in the MeJA-responsiveness
ErCE15	CGTCA-motif	CGTCA	1812	5	Hordeum vulgare	cis-acting regulatory element involved in the MeJA-responsiveness
ErCE15	G-BOX	CACGTT	1165	6	Pisum sativum	cis-acting regulatory element involved in light responsiveness
ErCE15	G-BOX	CACGTT	1399	6	Pisum sativum	cis-acting regulatory element involved in light responsiveness
ErCE15	G-BOX	CACGTC	180	6	Zea mays	cis-acting regulatory element involved in light responsiveness
ErCE15	G-BOX	CACGAC	271	6	Zea mays	cis-acting regulatory element involved in light responsiveness
ErCE15	G-BOX	CACGTC	403	6	Zea mays	cis-acting regulatory element involved in light responsiveness
ErCE15	G-BOX	TACGTG	452	6	Arabidopsis thaliana	cis-acting regulatory element involved in light responsiveness
ErCE15	G-BOX	CACGAC	654	6	Zea mays	cis-acting regulatory element involved in light responsiveness
ErCE15	G-BOX	TACGTG	1434	6	Arabidopsis thaliana	cis-acting regulatory element involved in light responsiveness
ErCE15	GC-motif	CCCCCG	1525	6	Zea mays	enhancer-like element involved in anoxic specific inducibility
ErCE15	MBS	CAACTG	823	6	Arabidopsis thaliana	MYB binding site involved in drought-inducibility
ErCE15	O2-site	GATGATGTGG	190	9	Zea mays	cis-acting regulatory element involved in zein metabolism regulation
ErCE15	Sp1	GGGCGG	285	6	Oryza sativa	light responsive element
ErCE15	Sp1	GGGCGG	815	6	Oryza sativa	light responsive element
ErCE15	TCT-motif	TCTTAC	365	6	Arabidopsis thaliana	part of a light responsive element
ErCE15	TGACG-motif	TGACG	352	5	Hordeum vulgare	cis-acting regulatory element involved in the MeJA-responsiveness
ErCE15	TGACG-motif	TGACG	831	5	Hordeum vulgare	cis-acting regulatory element involved in the MeJA-responsiveness
ErCE15	TGACG-motif	TGACG	993	5	Hordeum vulgare	cis-acting regulatory element involved in the MeJA-responsiveness
ErCE15	TGACG-motif	TGACG	1094	5	Hordeum vulgare	cis-acting regulatory element involved in the MeJA-responsiveness
ErCE15	TGACG-motif	TGACG	1700	5	Hordeum vulgare	cis-acting regulatory element involved in the MeJA-responsiveness
ErCE15	TGACG-motif	TGACG	1812	5	Hordeum vulgare	cis-acting regulatory element involved in the MeJA-responsiveness
ErCE15	TGA-element	AACGAC	1737	6	Brassica oleracea	auxin-responsive element
ErCE15	TGA-element	AACGAC	1821	6	Brassica oleracea	auxin-responsive element
ErCE16	ABRE	ACGTG	82	5	Arabidopsis thaliana	cis-acting element involved in the abscisic acid responsiveness
ErCE16	ABRE	ACGTG	181	5	Arabidopsis thaliana	cis-acting element involved in the abscisic acid responsiveness
ErCE16	ABRE	ACGTG	415	5	Arabidopsis thaliana	cis-acting element involved in the abscisic acid responsiveness
ErCE16	ABRE	ACGTG	978	5	Arabidopsis thaliana	cis-acting element involved in the abscisic acid responsiveness
ErCE16	ABRE	ACGTG	1373	5	Arabidopsis thaliana	cis-acting element involved in the abscisic acid responsiveness
ErCE16	ABRE	ACGTG	1665	5	Arabidopsis thaliana	cis-acting element involved in the abscisic acid responsiveness
ErCE16	ABRE	GCCGCGTGGC	1735	9	Oryza sativa	cis-acting element involved in the abscisic acid responsiveness
ErCE16	ARE	AAACCA	899	6	Zea mays	cis-acting regulatory element essential for the anaerobic induction
ErCE16	CGTCA-motif	CGTCA	225	5	Hordeum vulgare	cis-acting regulatory element involved in the MeJA-responsiveness
ErCE16	CGTCA-motif	CGTCA	368	5	Hordeum vulgare	cis-acting regulatory element involved in the MeJA-responsiveness
ErCE16	CGTCA-motif	CGTCA	560	5	Hordeum vulgare	cis-acting regulatory element involved in the MeJA-responsiveness
ErCE16	CGTCA-motif	CGTCA	1203	5	Hordeum vulgare	cis-acting regulatory element involved in the MeJA-responsiveness
ErCE16	CGTCA-motif	CGTCA	1302	5	Hordeum vulgare	cis-acting regulatory element involved in the MeJA-responsiveness
ErCE16	G-BOX	CACGTT	1372	6	Pisum sativum	cis-acting regulatory element involved in light responsiveness
ErCE16	G-BOX	CACGTC	82	6	Zea mays	cis-acting regulatory element involved in light responsiveness
ErCE16	G-BOX	CACGAC	85	6	Zea mays	cis-acting regulatory element involved in light responsiveness
ErCE16	G-BOX	TACGTG	180	6	Arabidopsis thaliana	cis-acting regulatory element involved in light responsiveness
ErCE16	G-BOX	CACGAC	387	6	Zea mays	cis-acting regulatory element involved in light responsiveness
ErCE16	G-BOX	TACGTG	414	6	Arabidopsis thaliana	cis-acting regulatory element involved in light responsiveness
ErCE16	G-BOX	TACGTG	978	6	Arabidopsis thaliana	cis-acting regulatory element involved in light responsiveness
ErCE16	G-BOX	CACGAC	1464	6	Zea mays	cis-acting regulatory element involved in light responsiveness
ErCE16	G-BOX	TACGTG	1664	6	Arabidopsis thaliana	cis-acting regulatory element involved in light responsiveness
ErCE16	MBS	CAACTG	278	6	Arabidopsis thaliana	MYB binding site involved in drought-inducibility
ErCE16	MBS	CAACTG	1364	6	Arabidopsis thaliana	MYB binding site involved in drought-inducibility
ErCE16	TCA-element	TCAGAAGAGG	588	9	Brassica oleracea	cis-acting element involved in salicylic acid responsiveness
ErCE16	TC-rich repeats	GTTTTCTTAC	66	9	Nicotiana tabacum	cis-acting element involved in defense and stress responsiveness
ErCE16	TGACG-motif	TGACG	225	5	Hordeum vulgare	cis-acting regulatory element involved in the MeJA-responsiveness
ErCE16	TGACG-motif	TGACG	368	5	Hordeum vulgare	cis-acting regulatory element involved in the MeJA-responsiveness
ErCE16	TGACG-motif	TGACG	560	5	Hordeum vulgare	cis-acting regulatory element involved in the MeJA-responsiveness
ErCE16	TGACG-motif	TGACG	1203	5	Hordeum vulgare	cis-acting regulatory element involved in the MeJA-responsiveness
ErCE16	TGACG-motif	TGACG	1302	5	Hordeum vulgare	cis-acting regulatory element involved in the MeJA-responsiveness
ErCE16	TGA-element	AACGAC	721	6	Brassica oleracea	auxin-responsive element
ErCE16	TGA-element	AACGAC	1236	6	Brassica oleracea	auxin-responsive element
ErCE16	TGA-element	AACGAC	1799	6	Brassica oleracea	auxin-responsive element
ErCE17	ABRE	ACGTG	383	5	Arabidopsis thaliana	cis-acting element involved in the abscisic acid responsiveness
ErCE17	ABRE	TACGGTC	1387	7	Arabidopsis thaliana	cis-acting element involved in the abscisic acid responsiveness
ErCE17	ABRE	ACGTG	1442	5	Arabidopsis thaliana	cis-acting element involved in the abscisic acid responsiveness
ErCE17	ABRE	ACGTG	1452	5	Arabidopsis thaliana	cis-acting element involved in the abscisic acid responsiveness
ErCE17	ARE	AAACCA	103	6	Zea mays	cis-acting regulatory element essential for the anaerobic induction
ErCE17	ARE	AAACCA	898	6	Zea mays	cis-acting regulatory element essential for the anaerobic induction
ErCE17	ARE	AAACCA	906	6	Zea mays	cis-acting regulatory element essential for the anaerobic induction
ErCE17	ARE	AAACCA	1106	6	Zea mays	cis-acting regulatory element essential for the anaerobic induction
ErCE17	Box 4	ATTAAT	798	6	Petroselinum crispum	part of a conserved DNA module involved in light responsiveness
ErCE17	CAT-box	GCCACT	1121	6	Arabidopsis thaliana	cis-acting regulatory element related to meristem expression
ErCE17	CGTCA-motif	CGTCA	167	5	Hordeum vulgare	cis-acting regulatory element involved in the MeJA-responsiveness
ErCE17	CGTCA-motif	CGTCA	315	5	Hordeum vulgare	cis-acting regulatory element involved in the MeJA-responsiveness
ErCE17	CGTCA-motif	CGTCA	701	5	Hordeum vulgare	cis-acting regulatory element involved in the MeJA-responsiveness
ErCE17	CGTCA-motif	CGTCA	1200	5	Hordeum vulgare	cis-acting regulatory element involved in the MeJA-responsiveness
ErCE17	CGTCA-motif	CGTCA	1444	5	Hordeum vulgare	cis-acting regulatory element involved in the MeJA-responsiveness
ErCE17	CGTCA-motif	CGTCA	1454	5	Hordeum vulgare	cis-acting regulatory element involved in the MeJA-responsiveness
ErCE17	CGTCA-motif	CGTCA	1572	5	Hordeum vulgare	cis-acting regulatory element involved in the MeJA-responsiveness
ErCE17	G-BOX	CCACGTAA	382	8	Brassica napus	cis-acting regulatory element involved in light responsiveness
ErCE17	G-BOX	TACGTG	383	6	Arabidopsis thaliana	cis-acting regulatory element involved in light responsiveness
ErCE17	G-BOX	CACGTC	1442	6	Zea mays	cis-acting regulatory element involved in light responsiveness
ErCE17	G-BOX	CACGTC	1452	6	Zea mays	cis-acting regulatory element involved in light responsiveness
ErCE17	GC-motif	CCCCCG	1761	6	Zea mays	enhancer-like element involved in anoxic specific inducibility
ErCE17	MBS	CAACTG	26	6	Arabidopsis thaliana	MYB binding site involved in drought-inducibility
ErCE17	MBS	CAACTG	206	6	Arabidopsis thaliana	MYB binding site involved in drought-inducibility
ErCE17	O2-site	GATGACATGG	319	9	Zea mays	cis-acting regulatory element involved in zein metabolism regulation
ErCE17	P-box	CCTTTTG	349	7	Oryza sativa	gibberellin-responsive element
ErCE17	TCA-element	TCAGAAGAGG	911	9	Brassica oleracea	cis-acting element involved in salicylic acid responsiveness
ErCE17	TC-rich repeats	GTTTTCTTAC	1133	10	Nicotiana tabacum	cis-acting element involved in defense and stress responsiveness
ErCE17	TCT-motif	TCTTAC	541	6	Arabidopsis thaliana	part of a light responsive element
ErCE17	TCT-motif	TCTTAC	1137	6	Arabidopsis thaliana	part of a light responsive element
ErCE17	TGACG-motif	TGACG	167	5	Hordeum vulgare	cis-acting regulatory element involved in the MeJA-responsiveness
ErCE17	TGACG-motif	TGACG	315	5	Hordeum vulgare	cis-acting regulatory element involved in the MeJA-responsiveness
ErCE17	TGACG-motif	TGACG	701	5	Hordeum vulgare	cis-acting regulatory element involved in the MeJA-responsiveness
ErCE17	TGACG-motif	TGACG	1200	5	Hordeum vulgare	cis-acting regulatory element involved in the MeJA-responsiveness
ErCE17	TGACG-motif	TGACG	1444	5	Hordeum vulgare	cis-acting regulatory element involved in the MeJA-responsiveness
ErCE17	TGACG-motif	TGACG	1454	5	Hordeum vulgare	cis-acting regulatory element involved in the MeJA-responsiveness
ErCE17	TGACG-motif	TGACG	1572	5	Hordeum vulgare	cis-acting regulatory element involved in the MeJA-responsiveness
ErCE18	A-box	CCGTCC	1671	6	Petroselinum crispum	cis-acting regulatory element
ErCE18	ABRE	ACGTG	621	5	Arabidopsis thaliana	cis-acting element involved in the abscisic acid responsiveness
ErCE18	ABRE	ACGTG	868	5	Arabidopsis thaliana	cis-acting element involved in the abscisic acid responsiveness
ErCE18	ABRE	ACGTG	1984	5	Arabidopsis thaliana	cis-acting element involved in the abscisic acid responsiveness
ErCE18	ARE	AAACCA	281	6	Zea mays	cis-acting regulatory element essential for the anaerobic induction
ErCE18	CAT-box	GCCACT	1033	6	Arabidopsis thaliana	cis-acting regulatory element related to meristem expression
ErCE18	CAT-box	GCCACT	1830	6	Arabidopsis thaliana	cis-acting regulatory element related to meristem expression
ErCE18	CAT-box	GCCACT	1963	6	Arabidopsis thaliana	cis-acting regulatory element related to meristem expression
ErCE18	CCAAT-box	CAACGG	680	6	Hordeum vulgare	MYBHv1 binding site
ErCE18	CCAAT-box	CAACGG	1166	6	Hordeum vulgare	MYBHv1 binding site
ErCE18	CGTCA-motif	CGTCA	215	5	Hordeum vulgare	cis-acting regulatory element involved in the MeJA-responsiveness
ErCE18	CGTCA-motif	CGTCA	1603	5	Hordeum vulgare	cis-acting regulatory element involved in the MeJA-responsiveness
ErCE18	G-BOX	CACGTC	867	6	Zea mays	cis-acting regulatory element involved in light responsiveness
ErCE18	G-BOX	CACGTT	620	6	Pisum sativum	cis-acting regulatory element involved in light responsiveness
ErCE18	G-BOX	CACGTT	1984	6	Pisum sativum	cis-acting regulatory element involved in light responsiveness
ErCE18	MBS	CAACTG	834	6	Arabidopsis thaliana	MYB binding site involved in drought-inducibility
ErCE18	P-box	CCTTTTG	1223	7	Oryza sativa	gibberellin-responsive element
ErCE18	Sp1	GGGCGG	668	6	Oryza sativa	light responsive element
ErCE18	TCT-motif	TCTTAC	1517	6	Arabidopsis thaliana	part of a light responsive element
ErCE18	TGACG-motif	TGACG	215	5	Hordeum vulgare	cis-acting regulatory element involved in the MeJA-responsiveness
ErCE18	TGACG-motif	TGACG	1603	5	Hordeum vulgare	cis-acting regulatory element involved in the MeJA-responsiveness
ErCE19	ABRE	CACGTG	478	6	Arabidopsis thaliana	cis-acting element involved in the abscisic acid responsiveness
ErCE19	ABRE	ACGTG	479	5	Arabidopsis thaliana	cis-acting element involved in the abscisic acid responsiveness
ErCE19	ABRE	CACGTG	1231	6	Arabidopsis thaliana	cis-acting element involved in the abscisic acid responsiveness
ErCE19	ABRE	ACGTG	1232	5	Arabidopsis thaliana	cis-acting element involved in the abscisic acid responsiveness
ErCE19	ABRE	CGCACGTGTC	1321	9	Hordeum vulgare	cis-acting element involved in the abscisic acid responsiveness
ErCE19	ABRE	ACGTG	1798	5	Arabidopsis thaliana	cis-acting element involved in the abscisic acid responsiveness
ErCE19	ARE	AAACCA	733	6	Zea mays	cis-acting regulatory element essential for the anaerobic induction
ErCE19	CAT-box	GCCACT	405	6	Arabidopsis thaliana	cis-acting regulatory element related to meristem expression
ErCE19	CAT-box	GCCACT	1816	6	Arabidopsis thaliana	cis-acting regulatory element related to meristem expression
ErCE19	CGTCA-motif	CGTCA	821	5	Hordeum vulgare	cis-acting regulatory element involved in the MeJA-responsiveness
ErCE19	CGTCA-motif	CGTCA	1104	5	Hordeum vulgare	cis-acting regulatory element involved in the MeJA-responsiveness
ErCE19	CGTCA-motif	CGTCA	1676	5	Hordeum vulgare	cis-acting regulatory element involved in the MeJA-responsiveness
ErCE19	CGTCA-motif	CGTCA	1862	5	Hordeum vulgare	cis-acting regulatory element involved in the MeJA-responsiveness
ErCE19	G-BOX	CACGTG	478	6	Arabidopsis thaliana	cis-acting regulatory element involved in light responsiveness
ErCE19	G-BOX	CACGAC	1185	6	Zea mays	cis-acting regulatory element involved in light responsiveness
ErCE19	G-BOX	CACGTG	1231	6	Arabidopsis thaliana	cis-acting regulatory element involved in light responsiveness
ErCE19	G-BOX	CACGTC	1797	6	Zea mays	cis-acting regulatory element involved in light responsiveness
ErCE19	G-BOX	CACGTG	478	6	Pisum sativum	cis-acting regulatory element involved in light responsiveness
ErCE19	G-BOX	CACGTG	1231	6	Pisum sativum	cis-acting regulatory element involved in light responsiveness
ErCE19	GC-motif	CCCCCG	241	6	Zea mays	enhancer-like element involved in anoxic specific inducibility
ErCE19	GC-motif	CCCCCG	450	6	Zea mays	enhancer-like element involved in anoxic specific inducibility
ErCE19	GC-motif	CCCCCG	1161	6	Zea mays	enhancer-like element involved in anoxic specific inducibility
ErCE19	LTR	CCGAAA	1682	6	Hordeum vulgare	cis-acting element involved in low-temperature responsiveness
ErCE19	P-box	CCTTTTG	998	7	Oryza sativa	gibberellin-responsive element
ErCE19	Sp1	GGGCGG	705	6	Oryza sativa	light responsive element
ErCE19	TCA-element	TCAGAAGAGG	784	9	Brassica oleracea	cis-acting element involved in salicylic acid responsiveness
ErCE19	TGACG-motif	TGACG	821	5	Hordeum vulgare	cis-acting regulatory element involved in the MeJA-responsiveness
ErCE19	TGACG-motif	TGACG	1104	5	Hordeum vulgare	cis-acting regulatory element involved in the MeJA-responsiveness
ErCE19	TGACG-motif	TGACG	1676	5	Hordeum vulgare	cis-acting regulatory element involved in the MeJA-responsiveness
ErCE19	TGACG-motif	TGACG	1862	5	Hordeum vulgare	cis-acting regulatory element involved in the MeJA-responsiveness
ErCE20	A-box	CCGTCC	278	6	Petroselinum crispum	cis-acting regulatory element
ErCE20	ABRE	ACGTG	316	5	Arabidopsis thaliana	cis-acting element involved in the abscisic acid responsiveness
ErCE20	ABRE	ACGTG	1250	5	Arabidopsis thaliana	cis-acting element involved in the abscisic acid responsiveness
ErCE20	ABRE	ACGTG	1481	5	Arabidopsis thaliana	cis-acting element involved in the abscisic acid responsiveness
ErCE20	ABRE	ACGTG	1707	5	Arabidopsis thaliana	cis-acting element involved in the abscisic acid responsiveness
ErCE20	ARE	AAACCA	1268	6	Zea mays	cis-acting regulatory element essential for the anaerobic induction
ErCE20	CGTCA-motif	CGTCA	101	5	Hordeum vulgare	cis-acting regulatory element involved in the MeJA-responsiveness
ErCE20	CGTCA-motif	CGTCA	344	5	Hordeum vulgare	cis-acting regulatory element involved in the MeJA-responsiveness
ErCE20	CGTCA-motif	CGTCA	719	5	Hordeum vulgare	cis-acting regulatory element involved in the MeJA-responsiveness
ErCE20	GATA-motif	AAGATAAGATT	1526	10	Arabidopsis thaliana	part of a light responsive element
ErCE20	G-BOX	TACGTG	316	6	Arabidopsis thaliana	cis-acting regulatory element involved in light responsiveness
ErCE20	G-BOX	CACGAC	855	6	Zea mays	cis-acting regulatory element involved in light responsiveness
ErCE20	G-BOX	TACGTG	1249	6	Arabidopsis thaliana	cis-acting regulatory element involved in light responsiveness
ErCE20	G-BOX	TACGTG	1481	6	Arabidopsis thaliana	cis-acting regulatory element involved in light responsiveness
ErCE20	G-BOX	TACGTG	1706	6	Arabidopsis thaliana	cis-acting regulatory element involved in light responsiveness
ErCE20	LTR	CCGAAA	1283	6	Hordeum vulgare	cis-acting element involved in low-temperature responsiveness
ErCE20	LTR	CCGAAA	1811	6	Hordeum vulgare	cis-acting element involved in low-temperature responsiveness
ErCE20	TCT-motif	TCTTAC	151	6	Arabidopsis thaliana	part of a light responsive element
ErCE20	TCT-motif	TCTTAC	1448	6	Arabidopsis thaliana	part of a light responsive element
ErCE20	TGACG-motif	TGACG	101	5	Hordeum vulgare	cis-acting regulatory element involved in the MeJA-responsiveness
ErCE20	TGACG-motif	TGACG	344	5	Hordeum vulgare	cis-acting regulatory element involved in the MeJA-responsiveness
ErCE20	TGACG-motif	TGACG	719	5	Hordeum vulgare	cis-acting regulatory element involved in the MeJA-responsiveness
ErCE20	TGA-element	AACGAC	573	6	Brassica oleracea	auxin-responsive element
ErCE21	ABRE	CGCACGTGTC	572	9	Hordeum vulgare	cis-acting element involved in the abscisic acid responsiveness
ErCE21	ABRE	GACACGTGGC	1390	9	Triticum aestivum	cis-acting element involved in the abscisic acid responsiveness
ErCE21	ABRE	ACGTG	1965	5	Arabidopsis thaliana	cis-acting element involved in the abscisic acid responsiveness
ErCE21	ARE	AAACCA	800	6	Zea mays	cis-acting regulatory element essential for the anaerobic induction
ErCE21	ATCT-motif	AATCTAATCC	954	9	Pisum sativum	part of a conserved DNA module involved in light responsiveness
ErCE21	AuxRR-core	GGTCCAT	1009	7	Nicotiana tabacum	cis-acting regulatory element involved in auxin responsiveness
ErCE21	CCAAT-box	CAACGG	247	6	Hordeum vulgare	MYBHv1 binding site
ErCE21	CCAAT-box	CAACGG	533	6	Hordeum vulgare	MYBHv1 binding site
ErCE21	CCAAT-box	CAACGG	1449	6	Hordeum vulgare	MYBHv1 binding site
ErCE21	CCAAT-box	CAACGG	1585	6	Hordeum vulgare	MYBHv1 binding site
ErCE21	CGTCA-motif	CGTCA	396	5	Hordeum vulgare	cis-acting regulatory element involved in the MeJA-responsiveness
ErCE21	CGTCA-motif	CGTCA	817	5	Hordeum vulgare	cis-acting regulatory element involved in the MeJA-responsiveness
ErCE21	CGTCA-motif	CGTCA	1188	5	Hordeum vulgare	cis-acting regulatory element involved in the MeJA-responsiveness
ErCE21	CGTCA-motif	CGTCA	1937	5	Hordeum vulgare	cis-acting regulatory element involved in the MeJA-responsiveness
ErCE21	G-BOX	CACGAC	1387	6	Zea mays	cis-acting regulatory element involved in light responsiveness
ErCE21	G-BOX	CACGTC	1965	6	Zea mays	cis-acting regulatory element involved in light responsiveness
ErCE21	GT1-motif	GGTTAAT	1973	7	Avena sativa	light responsive element
ErCE21	GT1-motif	GGTTAA	1974	6	Arabidopsis thaliana	light responsive element
ErCE21	LTR	CCGAAA	337	6	Hordeum vulgare	cis-acting element involved in low-temperature responsiveness
ErCE21	LTR	CCGAAA	1129	6	Hordeum vulgare	cis-acting element involved in low-temperature responsiveness
ErCE21	MBS	CAACTG	1473	6	Arabidopsis thaliana	MYB binding site involved in drought-inducibility
ErCE21	O2-site	GATGATGTGG	1900	9	Zea mays	cis-acting regulatory element involved in zein metabolism regulation
ErCE21	Sp1	GGGCGG	304	6	Oryza sativa	light responsive element
ErCE21	Sp1	GGGCGG	606	6	Oryza sativa	light responsive element
ErCE21	Sp1	GGGCGG	694	6	Oryza sativa	light responsive element
ErCE21	Sp1	GGGCGG	1361	6	Oryza sativa	light responsive element
ErCE21	Sp1	GGGCGG	1960	6	Oryza sativa	light responsive element
ErCE21	TC-rich repeats	GTTTTCTTAC	1783	9	Nicotiana tabacum	cis-acting element involved in defense and stress responsiveness
ErCE21	TCT-motif	TCTTAC	997	6	Arabidopsis thaliana	part of a light responsive element
ErCE21	TCT-motif	TCTTAC	1142	6	Arabidopsis thaliana	part of a light responsive element
ErCE21	TCT-motif	TCTTAC	1373	6	Arabidopsis thaliana	part of a light responsive element
ErCE21	TCT-motif	TCTTAC	1783	6	Arabidopsis thaliana	part of a light responsive element
ErCE21	TGACG-motif	TGACG	396	5	Hordeum vulgare	cis-acting regulatory element involved in the MeJA-responsiveness
ErCE21	TGACG-motif	TGACG	817	5	Hordeum vulgare	cis-acting regulatory element involved in the MeJA-responsiveness
ErCE21	TGACG-motif	TGACG	1188	5	Hordeum vulgare	cis-acting regulatory element involved in the MeJA-responsiveness
ErCE21	TGACG-motif	TGACG	1937	5	Hordeum vulgare	cis-acting regulatory element involved in the MeJA-responsiveness
ErCE21	TGA-element	AACGAC	386	6	Brassica oleracea	auxin-responsive element
ErCE21	TGA-element	AACGAC	1258	6	Brassica oleracea	auxin-responsive element
ErCE22	ABRE	GCAACGTGTC	25	9	Hordeum vulgare	cis-acting element involved in the abscisic acid responsiveness
ErCE22	ABRE	ACGTG	28	5	Arabidopsis thaliana	cis-acting element involved in the abscisic acid responsiveness
ErCE22	ABRE	ACGTG	178	5	Arabidopsis thaliana	cis-acting element involved in the abscisic acid responsiveness
ErCE22	ABRE	CACGTG	918	6	Arabidopsis thaliana	cis-acting element involved in the abscisic acid responsiveness
ErCE22	ABRE	ACGTG	919	5	Arabidopsis thaliana	cis-acting element involved in the abscisic acid responsiveness
ErCE22	ABRE	ACGTG	1329	5	Arabidopsis thaliana	cis-acting element involved in the abscisic acid responsiveness
ErCE22	ABRE	CACGTG	1478	6	Arabidopsis thaliana	cis-acting element involved in the abscisic acid responsiveness
ErCE22	ABRE	ACGTG	1479	5	Arabidopsis thaliana	cis-acting element involved in the abscisic acid responsiveness
ErCE22	ARE	AAACCA	1404	6	Zea mays	cis-acting regulatory element essential for the anaerobic induction
ErCE22	CAT-box	GCCACT	621	6	Arabidopsis thaliana	cis-acting regulatory element related to meristem expression
ErCE22	CAT-box	GCCACT	1272	6	Arabidopsis thaliana	cis-acting regulatory element related to meristem expression
ErCE22	CCAAT-box	CAACGG	926	6	Hordeum vulgare	MYBHv1 binding site
ErCE22	CCAAT-box	CAACGG	1434	6	Hordeum vulgare	MYBHv1 binding site
ErCE22	CCAAT-box	CAACGG	1494	6	Hordeum vulgare	MYBHv1 binding site
ErCE22	CGTCA-motif	CGTCA	408	5	Hordeum vulgare	cis-acting regulatory element involved in the MeJA-responsiveness
ErCE22	CGTCA-motif	CGTCA	1026	5	Hordeum vulgare	cis-acting regulatory element involved in the MeJA-responsiveness
ErCE22	CGTCA-motif	CGTCA	1366	5	Hordeum vulgare	cis-acting regulatory element involved in the MeJA-responsiveness
ErCE22	GARE-motif	TCTGTTG	1928	7	Brassica oleracea	gibberellin-responsive element
ErCE22	G-BOX	CACGTG	918	6	Arabidopsis thaliana	cis-acting regulatory element involved in light responsiveness
ErCE22	G-BOX	CACGAC	979	6	Zea mays	cis-acting regulatory element involved in light responsiveness
ErCE22	G-BOX	CACGTC	1329	6	Zea mays	cis-acting regulatory element involved in light responsiveness
ErCE22	G-BOX	CACGTG	1478	6	Arabidopsis thaliana	cis-acting regulatory element involved in light responsiveness
ErCE22	G-BOX	CACGTT	27	6	Pisum sativum	cis-acting regulatory element involved in light responsiveness
ErCE22	G-BOX	CACGTT	178	6	Pisum sativum	cis-acting regulatory element involved in light responsiveness
ErCE22	G-BOX	CACGTG	918	6	Pisum sativum	cis-acting regulatory element involved in light responsiveness
ErCE22	G-BOX	CACGTG	1478	6	Pisum sativum	cis-acting regulatory element involved in light responsiveness
ErCE22	GC-motif	CCCCCG	1069	6	Zea mays	enhancer-like element involved in anoxic specific inducibility
ErCE22	Sp1	GGGCGG	1959	6	Oryza sativa	light responsive element
ErCE22	TCT-motif	TCTTAC	1799	6	Arabidopsis thaliana	part of a light responsive element
ErCE22	TGACG-motif	TGACG	408	5	Hordeum vulgare	cis-acting regulatory element involved in the MeJA-responsiveness
ErCE22	TGACG-motif	TGACG	1026	5	Hordeum vulgare	cis-acting regulatory element involved in the MeJA-responsiveness
ErCE22	TGACG-motif	TGACG	1366	5	Hordeum vulgare	cis-acting regulatory element involved in the MeJA-responsiveness
ErCE23	Box 4	ATTAAT	1128	6	Petroselinum crispum	part of a conserved DNA module involved in light responsiveness
ErCE23	CAT-box	GCCACT	1868	6	Arabidopsis thaliana	cis-acting regulatory element related to meristem expression
ErCE23	CCAAT-box	CAACGG	1656	6	Hordeum vulgare	MYBHv1 binding site
ErCE23	CCAAT-box	CAACGG	1894	6	Hordeum vulgare	MYBHv1 binding site
ErCE23	CGTCA-motif	CGTCA	56	5	Hordeum vulgare	cis-acting regulatory element involved in the MeJA-responsiveness
ErCE23	CGTCA-motif	CGTCA	430	5	Hordeum vulgare	cis-acting regulatory element involved in the MeJA-responsiveness
ErCE23	CGTCA-motif	CGTCA	1266	5	Hordeum vulgare	cis-acting regulatory element involved in the MeJA-responsiveness
ErCE23	CGTCA-motif	CGTCA	1809	5	Hordeum vulgare	cis-acting regulatory element involved in the MeJA-responsiveness
ErCE23	CGTCA-motif	CGTCA	1875	5	Hordeum vulgare	cis-acting regulatory element involved in the MeJA-responsiveness
ErCE23	MBS	CAACTG	1458	6	Arabidopsis thaliana	MYB binding site involved in drought-inducibility
ErCE23	MBS	CAACTG	1767	6	Arabidopsis thaliana	MYB binding site involved in drought-inducibility
ErCE23	O2-site	GATGATGTGG	200	9	Zea mays	cis-acting regulatory element involved in zein metabolism regulation
ErCE23	P-box	CCTTTTG	328	7	Oryza sativa	gibberellin-responsive element
ErCE23	Sp1	GGGCGG	737	6	Oryza sativa	light responsive element
ErCE23	TCA-element	TCAGAAGAGG	1963	9	Brassica oleracea	cis-acting element involved in salicylic acid responsiveness
ErCE23	TCT-motif	TCTTAC	732	6	Arabidopsis thaliana	part of a light responsive element
ErCE23	TCT-motif	TCTTAC	1928	6	Arabidopsis thaliana	part of a light responsive element
ErCE23	TGACG-motif	TGACG	56	5	Hordeum vulgare	cis-acting regulatory element involved in the MeJA-responsiveness
ErCE23	TGACG-motif	TGACG	430	5	Hordeum vulgare	cis-acting regulatory element involved in the MeJA-responsiveness
ErCE23	TGACG-motif	TGACG	1266	5	Hordeum vulgare	cis-acting regulatory element involved in the MeJA-responsiveness
ErCE23	TGACG-motif	TGACG	1809	5	Hordeum vulgare	cis-acting regulatory element involved in the MeJA-responsiveness
ErCE23	TGACG-motif	TGACG	1875	5	Hordeum vulgare	cis-acting regulatory element involved in the MeJA-responsiveness
ErCE23	TGA-element	AACGAC	37	6	Brassica oleracea	auxin-responsive element
ErCE24	ABRE	CACGTG	7	6	Arabidopsis thaliana	cis-acting element involved in the abscisic acid responsiveness
ErCE24	ABRE	ACGTG	8	5	Arabidopsis thaliana	cis-acting element involved in the abscisic acid responsiveness
ErCE24	ABRE	GCAACGTGTC	132	9	Hordeum vulgare	cis-acting element involved in the abscisic acid responsiveness
ErCE24	ABRE	ACGTG	134	5	Arabidopsis thaliana	cis-acting element involved in the abscisic acid responsiveness
ErCE24	ABRE	ACGTG	338	5	Arabidopsis thaliana	cis-acting element involved in the abscisic acid responsiveness
ErCE24	ABRE	TACGGTC	1054	7	Arabidopsis thaliana	cis-acting element involved in the abscisic acid responsiveness
ErCE24	ABRE	CGCACGTGTC	1538	9	Hordeum vulgare	cis-acting element involved in the abscisic acid responsiveness
ErCE24	ABRE	CACGTG	1540	6	Arabidopsis thaliana	cis-acting element involved in the abscisic acid responsiveness
ErCE24	ABRE	ACGTG	1541	5	Arabidopsis thaliana	cis-acting element involved in the abscisic acid responsiveness
ErCE24	ABRE	ACGTG	1847	5	Arabidopsis thaliana	cis-acting element involved in the abscisic acid responsiveness
ErCE24	AuxRR-core	GGTCCAT	1222	7	Nicotiana tabacum	cis-acting regulatory element involved in auxin responsiveness
ErCE24	CAT-box	GCCACT	215	6	Arabidopsis thaliana	cis-acting regulatory element related to meristem expression
ErCE24	CAT-box	GCCACT	882	6	Arabidopsis thaliana	cis-acting regulatory element related to meristem expression
ErCE24	CCAAT-box	CAACGG	470	6	Hordeum vulgare	MYBHv1 binding site
ErCE24	CCAAT-box	CAACGG	753	6	Hordeum vulgare	MYBHv1 binding site
ErCE24	CCAAT-box	CAACGG	1548	6	Hordeum vulgare	MYBHv1 binding site
ErCE24	CGTCA-motif	CGTCA	336	5	Hordeum vulgare	cis-acting regulatory element involved in the MeJA-responsiveness
ErCE24	CGTCA-motif	CGTCA	417	5	Hordeum vulgare	cis-acting regulatory element involved in the MeJA-responsiveness
ErCE24	CGTCA-motif	CGTCA	479	5	Hordeum vulgare	cis-acting regulatory element involved in the MeJA-responsiveness
ErCE24	CGTCA-motif	CGTCA	578	5	Hordeum vulgare	cis-acting regulatory element involved in the MeJA-responsiveness
ErCE24	CGTCA-motif	CGTCA	908	5	Hordeum vulgare	cis-acting regulatory element involved in the MeJA-responsiveness
ErCE24	CGTCA-motif	CGTCA	1082	5	Hordeum vulgare	cis-acting regulatory element involved in the MeJA-responsiveness
ErCE24	CGTCA-motif	CGTCA	1480	5	Hordeum vulgare	cis-acting regulatory element involved in the MeJA-responsiveness
ErCE24	CGTCA-motif	CGTCA	1514	5	Hordeum vulgare	cis-acting regulatory element involved in the MeJA-responsiveness
ErCE24	CGTCA-motif	CGTCA	1900	5	Hordeum vulgare	cis-acting regulatory element involved in the MeJA-responsiveness
ErCE24	GATA-motif	AAGATAAGATT	630	10	Arabidopsis thaliana	part of a light responsive element
ErCE24	G-BOX	CACGTG	7	6	Arabidopsis thaliana	cis-acting regulatory element involved in light responsiveness
ErCE24	G-BOX	CACGTC	337	6	Zea mays	cis-acting regulatory element involved in light responsiveness
ErCE24	G-BOX	CACGAC	968	6	Zea mays	cis-acting regulatory element involved in light responsiveness
ErCE24	G-BOX	CACGAC	1252	6	Zea mays	cis-acting regulatory element involved in light responsiveness
ErCE24	G-BOX	CACGAC	1458	6	Zea mays	cis-acting regulatory element involved in light responsiveness
ErCE24	G-BOX	CACGTG	1540	6	Arabidopsis thaliana	cis-acting regulatory element involved in light responsiveness
ErCE24	G-BOX	CACGTC	1846	6	Zea mays	cis-acting regulatory element involved in light responsiveness
ErCE24	G-BOX	CACGTG	7	6	Pisum sativum	cis-acting regulatory element involved in light responsiveness
ErCE24	G-BOX	CACGTT	134	6	Pisum sativum	cis-acting regulatory element involved in light responsiveness
ErCE24	G-BOX	CACGTG	1540	6	Pisum sativum	cis-acting regulatory element involved in light responsiveness
ErCE24	MBS	CAACTG	650	6	Arabidopsis thaliana	MYB binding site involved in drought-inducibility
ErCE24	MBS	CAACTG	729	6	Arabidopsis thaliana	MYB binding site involved in drought-inducibility
ErCE24	O2-site	GTTGACGTGA	334	9	Zea mays	cis-acting regulatory element involved in zein metabolism regulation
ErCE24	O2-site	GATGACATGG	811	9	Zea mays	cis-acting regulatory element involved in zein metabolism regulation
ErCE24	O2-site	GATGATGTGG	935	9	Zea mays	cis-acting regulatory element involved in zein metabolism regulation
ErCE24	TGACG-motif	TGACG	336	5	Hordeum vulgare	cis-acting regulatory element involved in the MeJA-responsiveness
ErCE24	TGACG-motif	TGACG	417	5	Hordeum vulgare	cis-acting regulatory element involved in the MeJA-responsiveness
ErCE24	TGACG-motif	TGACG	479	5	Hordeum vulgare	cis-acting regulatory element involved in the MeJA-responsiveness
ErCE24	TGACG-motif	TGACG	578	5	Hordeum vulgare	cis-acting regulatory element involved in the MeJA-responsiveness
ErCE24	TGACG-motif	TGACG	908	5	Hordeum vulgare	cis-acting regulatory element involved in the MeJA-responsiveness
ErCE24	TGACG-motif	TGACG	1082	5	Hordeum vulgare	cis-acting regulatory element involved in the MeJA-responsiveness
ErCE24	TGACG-motif	TGACG	1480	5	Hordeum vulgare	cis-acting regulatory element involved in the MeJA-responsiveness
ErCE24	TGACG-motif	TGACG	1514	5	Hordeum vulgare	cis-acting regulatory element involved in the MeJA-responsiveness
ErCE24	TGACG-motif	TGACG	1900	5	Hordeum vulgare	cis-acting regulatory element involved in the MeJA-responsiveness
ErCE24	TGA-element	AACGAC	687	6	Brassica oleracea	auxin-responsive element
ErCE25	ABRE	GACACGTACGT	375	10	Oryza sativa	cis-acting element involved in the abscisic acid responsiveness
ErCE25	ABRE	CGCACGTGTC	376	9	Hordeum vulgare	cis-acting element involved in the abscisic acid responsiveness
ErCE25	ABRE	TACGTGTC	378	8	Oryza sativa	cis-acting element involved in the abscisic acid responsiveness
ErCE25	ABRE	ACGTG	379	5	Arabidopsis thaliana	cis-acting element involved in the abscisic acid responsiveness
ErCE25	ABRE	CGTACGTGCA	444	9	Hordeum vulgare	cis-acting element involved in the abscisic acid responsiveness
ErCE25	ABRE	ACGTG	446	5	Arabidopsis thaliana	cis-acting element involved in the abscisic acid responsiveness
ErCE25	ABRE	GACACGTACGT	447	10	Oryza sativa	cis-acting element involved in the abscisic acid responsiveness
ErCE25	ABRE	ACGTG	451	5	Arabidopsis thaliana	cis-acting element involved in the abscisic acid responsiveness
ErCE25	ABRE	ACGTG	616	5	Arabidopsis thaliana	cis-acting element involved in the abscisic acid responsiveness
ErCE25	ABRE	ACGTG	847	5	Arabidopsis thaliana	cis-acting element involved in the abscisic acid responsiveness
ErCE25	ARE	AAACCA	439	6	Zea mays	cis-acting regulatory element essential for the anaerobic induction
ErCE25	CCAAT-box	CAACGG	159	6	Hordeum vulgare	MYBHv1 binding site
ErCE25	CGTCA-motif	CGTCA	232	5	Hordeum vulgare	cis-acting regulatory element involved in the MeJA-responsiveness
ErCE25	CGTCA-motif	CGTCA	239	5	Hordeum vulgare	cis-acting regulatory element involved in the MeJA-responsiveness
ErCE25	CGTCA-motif	CGTCA	1394	5	Hordeum vulgare	cis-acting regulatory element involved in the MeJA-responsiveness
ErCE25	CGTCA-motif	CGTCA	1949	5	Hordeum vulgare	cis-acting regulatory element involved in the MeJA-responsiveness
ErCE25	GARE-motif	TCTGTTG	251	7	Brassica oleracea	gibberellin-responsive element
ErCE25	GATA-motif	AAGGATAAGG	1759	9	Solanum tuberosum	part of a light responsive element
ErCE25	G-BOX	TACGTG	378	6	Arabidopsis thaliana	cis-acting regulatory element involved in light responsiveness
ErCE25	G-BOX	TACGTG	446	6	Arabidopsis thaliana	cis-acting regulatory element involved in light responsiveness
ErCE25	G-BOX	TAACACGTAG	449	9	Brassica oleracea	cis-acting regulatory element involved in light responsiveness
ErCE25	G-BOX	TACGTG	450	6	Arabidopsis thaliana	cis-acting regulatory element involved in light responsiveness
ErCE25	G-BOX	CACGTC	846	6	Zea mays	cis-acting regulatory element involved in light responsiveness
ErCE25	G-BOX	CACGAC	1807	6	Zea mays	cis-acting regulatory element involved in light responsiveness
ErCE25	G-BOX	CACGTT	616	6	Pisum sativum	cis-acting regulatory element involved in light responsiveness
ErCE25	GT1-motif	GGTTAA	1616	6	Arabidopsis thaliana	light responsive element
ErCE25	TCA-element	CCATCTTTTT	1000	9	Nicotiana tabacum	cis-acting element involved in salicylic acid responsiveness
ErCE25	TCT-motif	TCTTAC	183	6	Arabidopsis thaliana	part of a light responsive element
ErCE25	TCT-motif	TCTTAC	1071	6	Arabidopsis thaliana	part of a light responsive element
ErCE25	TGACG-motif	TGACG	232	5	Hordeum vulgare	cis-acting regulatory element involved in the MeJA-responsiveness
ErCE25	TGACG-motif	TGACG	239	5	Hordeum vulgare	cis-acting regulatory element involved in the MeJA-responsiveness
ErCE25	TGACG-motif	TGACG	1394	5	Hordeum vulgare	cis-acting regulatory element involved in the MeJA-responsiveness
ErCE25	TGACG-motif	TGACG	1949	5	Hordeum vulgare	cis-acting regulatory element involved in the MeJA-responsiveness
ErCE25	TGA-element	AACGAC	105	6	Brassica oleracea	auxin-responsive element
ErCE25	TGA-element	AACGAC	423	6	Brassica oleracea	auxin-responsive element
ErCE25	TGA-element	AACGAC	839	6	Brassica oleracea	auxin-responsive element
ErCE25	TGA-element	AACGAC	1548	6	Brassica oleracea	auxin-responsive element
ErCE26	ARE	AAACCA	982	6	Zea mays	cis-acting regulatory element essential for the anaerobic induction
ErCE26	ARE	AAACCA	1540	6	Zea mays	cis-acting regulatory element essential for the anaerobic induction
ErCE26	Box 4	ATTAAT	715	6	Petroselinum crispum	part of a conserved DNA module involved in light responsiveness
ErCE26	CAT-box	GCCACT	1095	6	Arabidopsis thaliana	cis-acting regulatory element related to meristem expression
ErCE26	CGTCA-motif	CGTCA	112	5	Hordeum vulgare	cis-acting regulatory element involved in the MeJA-responsiveness
ErCE26	LTR	CCGAAA	634	6	Hordeum vulgare	cis-acting element involved in low-temperature responsiveness
ErCE26	LTR	CCGAAA	1273	6	Hordeum vulgare	cis-acting element involved in low-temperature responsiveness
ErCE26	MBS	CAACTG	348	6	Arabidopsis thaliana	MYB binding site involved in drought-inducibility
ErCE26	MBS	CAACTG	619	6	Arabidopsis thaliana	MYB binding site involved in drought-inducibility
ErCE26	MBS	CAACTG	1243	6	Arabidopsis thaliana	MYB binding site involved in drought-inducibility
ErCE26	Sp1	GGGCGG	223	6	Oryza sativa	light responsive element
ErCE26	Sp1	GGGCGG	559	6	Oryza sativa	light responsive element
ErCE26	TCA-element	CCATCTTTTT	1227	9	Nicotiana tabacum	cis-acting element involved in salicylic acid responsiveness
ErCE26	TC-rich repeats	GTTTTCTTAC	1248	9	Nicotiana tabacum	cis-acting element involved in defense and stress responsiveness
ErCE26	TCT-motif	TCTTAC	1641	6	Arabidopsis thaliana	part of a light responsive element
ErCE26	TGACG-motif	TGACG	112	5	Hordeum vulgare	cis-acting regulatory element involved in the MeJA-responsiveness
ErCE26	TGA-element	AACGAC	1688	6	Brassica oleracea	auxin-responsive element
ErCE26	TGA-element	AACGAC	1967	6	Brassica oleracea	auxin-responsive element
ErCE27	A-box	CCGTCC	155	6	Petroselinum crispum	cis-acting regulatory element
ErCE27	ABRE	ACGTG	195	5	Arabidopsis thaliana	cis-acting element involved in the abscisic acid responsiveness
ErCE27	ABRE	ACGTG	1259	5	Arabidopsis thaliana	cis-acting element involved in the abscisic acid responsiveness
ErCE27	ABRE	ACGTG	1982	5	Arabidopsis thaliana	cis-acting element involved in the abscisic acid responsiveness
ErCE27	CCAAT-box	CAACGG	1315	6	Hordeum vulgare	MYBHv1 binding site
ErCE27	CGTCA-motif	CGTCA	1623	5	Hordeum vulgare	cis-acting regulatory element involved in the MeJA-responsiveness
ErCE27	CGTCA-motif	CGTCA	1632	5	Hordeum vulgare	cis-acting regulatory element involved in the MeJA-responsiveness
ErCE27	CGTCA-motif	CGTCA	1695	5	Hordeum vulgare	cis-acting regulatory element involved in the MeJA-responsiveness
ErCE27	G-BOX	TACGTG	1258	6	Arabidopsis thaliana	cis-acting regulatory element involved in light responsiveness
ErCE27	G-BOX	CACGTC	1982	6	Zea mays	cis-acting regulatory element involved in light responsiveness
ErCE27	G-BOX	CACGAC	1985	6	Zea mays	cis-acting regulatory element involved in light responsiveness
ErCE27	G-BOX	CACGTT	195	6	Pisum sativum	cis-acting regulatory element involved in light responsiveness
ErCE27	GC-motif	CCCCCG	535	6	Zea mays	enhancer-like element involved in anoxic specific inducibility
ErCE27	GC-motif	CCCCCG	972	6	Zea mays	enhancer-like element involved in anoxic specific inducibility
ErCE27	P-box	CCTTTTG	1132	7	Oryza sativa	gibberellin-responsive element
ErCE27	TCA-element	CCATCTTTTT	424	9	Nicotiana tabacum	cis-acting element involved in salicylic acid responsiveness
ErCE27	TCT-motif	TCTTAC	1452	6	Arabidopsis thaliana	part of a light responsive element
ErCE27	TGACG-motif	TGACG	1623	5	Hordeum vulgare	cis-acting regulatory element involved in the MeJA-responsiveness
ErCE27	TGACG-motif	TGACG	1632	5	Hordeum vulgare	cis-acting regulatory element involved in the MeJA-responsiveness
ErCE27	TGACG-motif	TGACG	1695	5	Hordeum vulgare	cis-acting regulatory element involved in the MeJA-responsiveness
ErCE27	TGA-element	AACGAC	181	6	Brassica oleracea	auxin-responsive element
ErCE27	TGA-element	AACGAC	959	6	Brassica oleracea	auxin-responsive element
ErCE27	TGA-element	AACGAC	1416	6	Brassica oleracea	auxin-responsive element
ErCE28	ABRE	GCCGCGTGGC	431	9	Oryza sativa	cis-acting element involved in the abscisic acid responsiveness
ErCE28	ABRE	ACGTG	1618	5	Arabidopsis thaliana	cis-acting element involved in the abscisic acid responsiveness
ErCE28	ABRE	ACGTG	1725	5	Arabidopsis thaliana	cis-acting element involved in the abscisic acid responsiveness
ErCE28	CAT-box	GCCACT	1413	6	Arabidopsis thaliana	cis-acting regulatory element related to meristem expression
ErCE28	CGTCA-motif	CGTCA	689	5	Hordeum vulgare	cis-acting regulatory element involved in the MeJA-responsiveness
ErCE28	CGTCA-motif	CGTCA	1127	5	Hordeum vulgare	cis-acting regulatory element involved in the MeJA-responsiveness
ErCE28	CGTCA-motif	CGTCA	1322	5	Hordeum vulgare	cis-acting regulatory element involved in the MeJA-responsiveness
ErCE28	CGTCA-motif	CGTCA	1388	5	Hordeum vulgare	cis-acting regulatory element involved in the MeJA-responsiveness
ErCE28	CGTCA-motif	CGTCA	1437	5	Hordeum vulgare	cis-acting regulatory element involved in the MeJA-responsiveness
ErCE28	CGTCA-motif	CGTCA	1696	5	Hordeum vulgare	cis-acting regulatory element involved in the MeJA-responsiveness
ErCE28	CGTCA-motif	CGTCA	1903	5	Hordeum vulgare	cis-acting regulatory element involved in the MeJA-responsiveness
ErCE28	G-BOX	CACGAC	141	6	Zea mays	cis-acting regulatory element involved in light responsiveness
ErCE28	G-BOX	TACGTG	1617	6	Arabidopsis thaliana	cis-acting regulatory element involved in light responsiveness
ErCE28	G-BOX	TACGTG	1725	6	Arabidopsis thaliana	cis-acting regulatory element involved in light responsiveness
ErCE28	GC-motif	CCCCCG	778	6	Zea mays	enhancer-like element involved in anoxic specific inducibility
ErCE28	GC-motif	CCCCCG	1886	6	Zea mays	enhancer-like element involved in anoxic specific inducibility
ErCE28	LTR	CCGAAA	224	6	Hordeum vulgare	cis-acting element involved in low-temperature responsiveness
ErCE28	P-box	CCTTTTG	1590	7	Oryza sativa	gibberellin-responsive element
ErCE28	TC-rich repeats	ATTCTCTAAC	1792	9	Nicotiana tabacum	cis-acting element involved in defense and stress responsiveness
ErCE28	TGACG-motif	TGACG	689	5	Hordeum vulgare	cis-acting regulatory element involved in the MeJA-responsiveness
ErCE28	TGACG-motif	TGACG	1127	5	Hordeum vulgare	cis-acting regulatory element involved in the MeJA-responsiveness
ErCE28	TGACG-motif	TGACG	1322	5	Hordeum vulgare	cis-acting regulatory element involved in the MeJA-responsiveness
ErCE28	TGACG-motif	TGACG	1388	5	Hordeum vulgare	cis-acting regulatory element involved in the MeJA-responsiveness
ErCE28	TGACG-motif	TGACG	1437	5	Hordeum vulgare	cis-acting regulatory element involved in the MeJA-responsiveness
ErCE28	TGACG-motif	TGACG	1696	5	Hordeum vulgare	cis-acting regulatory element involved in the MeJA-responsiveness
ErCE28	TGACG-motif	TGACG	1903	5	Hordeum vulgare	cis-acting regulatory element involved in the MeJA-responsiveness
ErCE28	TGA-element	AACGAC	580	6	Brassica oleracea	auxin-responsive element
ErCE28	TGA-element	AACGAC	681	6	Brassica oleracea	auxin-responsive element
ErCE28	TGA-element	AACGAC	991	6	Brassica oleracea	auxin-responsive element
ErCE29	ABRE	GCCGCGTGGC	647	9	Oryza sativa	cis-acting element involved in the abscisic acid responsiveness
ErCE29	ABRE	CACGTG	985	6	Arabidopsis thaliana	cis-acting element involved in the abscisic acid responsiveness
ErCE29	ABRE	ACGTG	986	5	Arabidopsis thaliana	cis-acting element involved in the abscisic acid responsiveness
ErCE29	ABRE	CACGTG	1858	6	Arabidopsis thaliana	cis-acting element involved in the abscisic acid responsiveness
ErCE29	ABRE	ACGTG	1859	5	Arabidopsis thaliana	cis-acting element involved in the abscisic acid responsiveness
ErCE29	ARE	AAACCA	1036	6	Zea mays	cis-acting regulatory element essential for the anaerobic induction
ErCE29	AuxRR-core	GGTCCAT	1814	7	Nicotiana tabacum	cis-acting regulatory element involved in auxin responsiveness
ErCE29	CCAAT-box	CAACGG	1216	6	Hordeum vulgare	MYBHv1 binding site
ErCE29	CCAAT-box	CAACGG	1230	6	Hordeum vulgare	MYBHv1 binding site
ErCE29	CGTCA-motif	CGTCA	65	5	Hordeum vulgare	cis-acting regulatory element involved in the MeJA-responsiveness
ErCE29	CGTCA-motif	CGTCA	181	5	Hordeum vulgare	cis-acting regulatory element involved in the MeJA-responsiveness
ErCE29	CGTCA-motif	CGTCA	630	5	Hordeum vulgare	cis-acting regulatory element involved in the MeJA-responsiveness
ErCE29	CGTCA-motif	CGTCA	646	5	Hordeum vulgare	cis-acting regulatory element involved in the MeJA-responsiveness
ErCE29	CGTCA-motif	CGTCA	931	5	Hordeum vulgare	cis-acting regulatory element involved in the MeJA-responsiveness
ErCE29	CGTCA-motif	CGTCA	1099	5	Hordeum vulgare	cis-acting regulatory element involved in the MeJA-responsiveness
ErCE29	CGTCA-motif	CGTCA	1442	5	Hordeum vulgare	cis-acting regulatory element involved in the MeJA-responsiveness
ErCE29	CGTCA-motif	CGTCA	1841	5	Hordeum vulgare	cis-acting regulatory element involved in the MeJA-responsiveness
ErCE29	GATA-motif	AAGGATAAGG	761	9	Solanum tuberosum	part of a light responsive element
ErCE29	G-BOX	tgACACGTGGCA	646	11	Lycopersicon esculentum	cis-acting regulatory element involved in light responsiveness
ErCE29	G-BOX	CACGAC	667	6	Zea mays	cis-acting regulatory element involved in light responsiveness
ErCE29	G-BOX	CACGTG	985	6	Arabidopsis thaliana	cis-acting regulatory element involved in light responsiveness
ErCE29	G-BOX	CACGTG	1858	6	Arabidopsis thaliana	cis-acting regulatory element involved in light responsiveness
ErCE29	G-BOX	CACGTG	985	6	Pisum sativum	cis-acting regulatory element involved in light responsiveness
ErCE29	G-BOX	CACGTG	1858	6	Pisum sativum	cis-acting regulatory element involved in light responsiveness
ErCE29	GC-motif	CCCCCG	464	6	Zea mays	enhancer-like element involved in anoxic specific inducibility
ErCE29	GC-motif	CCCCCG	704	6	Zea mays	enhancer-like element involved in anoxic specific inducibility
ErCE29	GC-motif	CCCCCG	1027	6	Zea mays	enhancer-like element involved in anoxic specific inducibility
ErCE29	O2-site	GTTGACGTGA	984	9	Zea mays	cis-acting regulatory element involved in zein metabolism regulation
ErCE29	P-box	CCTTTTG	145	7	Oryza sativa	gibberellin-responsive element
ErCE29	P-box	CCTTTTG	520	7	Oryza sativa	gibberellin-responsive element
ErCE29	Sp1	GGGCGG	1534	6	Oryza sativa	light responsive element
ErCE29	TGACG-motif	TGACG	65	5	Hordeum vulgare	cis-acting regulatory element involved in the MeJA-responsiveness
ErCE29	TGACG-motif	TGACG	181	5	Hordeum vulgare	cis-acting regulatory element involved in the MeJA-responsiveness
ErCE29	TGACG-motif	TGACG	630	5	Hordeum vulgare	cis-acting regulatory element involved in the MeJA-responsiveness
ErCE29	TGACG-motif	TGACG	646	5	Hordeum vulgare	cis-acting regulatory element involved in the MeJA-responsiveness
ErCE29	TGACG-motif	TGACG	931	5	Hordeum vulgare	cis-acting regulatory element involved in the MeJA-responsiveness
ErCE29	TGACG-motif	TGACG	1099	5	Hordeum vulgare	cis-acting regulatory element involved in the MeJA-responsiveness
ErCE29	TGACG-motif	TGACG	1442	5	Hordeum vulgare	cis-acting regulatory element involved in the MeJA-responsiveness
ErCE29	TGACG-motif	TGACG	1841	5	Hordeum vulgare	cis-acting regulatory element involved in the MeJA-responsiveness
ErCE29	TGA-element	AACGAC	1225	6	Brassica oleracea	auxin-responsive element
ErCE29	TGA-element	AACGAC	1788	6	Brassica oleracea	auxin-responsive element
ErCE30	A-box	CCGTCC	91	6	Petroselinum crispum	cis-acting regulatory element
ErCE30	ABRE	ACGTG	793	5	Arabidopsis thaliana	cis-acting element involved in the abscisic acid responsiveness
ErCE30	ABRE	GCAACGTGTC	1452	9	Hordeum vulgare	cis-acting element involved in the abscisic acid responsiveness
ErCE30	CAT-box	GCCACT	31	6	Arabidopsis thaliana	cis-acting regulatory element related to meristem expression
ErCE30	CCAAT-box	CAACGG	1453	6	Hordeum vulgare	MYBHv1 binding site
ErCE30	CCAAT-box	CAACGG	1559	6	Hordeum vulgare	MYBHv1 binding site
ErCE30	CGTCA-motif	CGTCA	856	5	Hordeum vulgare	cis-acting regulatory element involved in the MeJA-responsiveness
ErCE30	CGTCA-motif	CGTCA	1539	5	Hordeum vulgare	cis-acting regulatory element involved in the MeJA-responsiveness
ErCE30	CGTCA-motif	CGTCA	1608	5	Hordeum vulgare	cis-acting regulatory element involved in the MeJA-responsiveness
ErCE30	CGTCA-motif	CGTCA	1611	5	Hordeum vulgare	cis-acting regulatory element involved in the MeJA-responsiveness
ErCE30	G-BOX	CACGTT	793	6	Pisum sativum	cis-acting regulatory element involved in light responsiveness
ErCE30	G-BOX	TCCACATGGCA	1974	10	Triticum aestivum	cis-acting regulatory element involved in light responsiveness
ErCE30	GC-motif	CCCCCG	177	6	Zea mays	enhancer-like element involved in anoxic specific inducibility
ErCE30	GC-motif	CCCCCG	893	6	Zea mays	enhancer-like element involved in anoxic specific inducibility
ErCE30	GC-motif	CCCCCG	1746	6	Zea mays	enhancer-like element involved in anoxic specific inducibility
ErCE30	GC-motif	CCCCCG	1791	6	Zea mays	enhancer-like element involved in anoxic specific inducibility
ErCE30	GT1-motif	GGTTAAT	1830	7	Avena sativa	light responsive element
ErCE30	O2-site	GATGATGTGG	760	9	Zea mays	cis-acting regulatory element involved in zein metabolism regulation
ErCE30	O2-site	GATGATGTGG	1423	9	Zea mays	cis-acting regulatory element involved in zein metabolism regulation
ErCE30	O2-site	GTTGACGTGA	1606	9	Zea mays	cis-acting regulatory element involved in zein metabolism regulation
ErCE30	P-box	CCTTTTG	434	7	Oryza sativa	gibberellin-responsive element
ErCE30	TGACG-motif	TGACG	856	5	Hordeum vulgare	cis-acting regulatory element involved in the MeJA-responsiveness
ErCE30	TGACG-motif	TGACG	1539	5	Hordeum vulgare	cis-acting regulatory element involved in the MeJA-responsiveness
ErCE30	TGACG-motif	TGACG	1608	5	Hordeum vulgare	cis-acting regulatory element involved in the MeJA-responsiveness
ErCE30	TGACG-motif	TGACG	1611	5	Hordeum vulgare	cis-acting regulatory element involved in the MeJA-responsiveness
ErCE30	TGA-element	AACGAC	1960	6	Brassica oleracea	auxin-responsive element
ErCE31	ABRE	ACGTG	293	5	Arabidopsis thaliana	cis-acting element involved in the abscisic acid responsiveness
ErCE31	ARE	AAACCA	135	6	Zea mays	cis-acting regulatory element essential for the anaerobic induction
ErCE31	Box 4	ATTAAT	855	6	Petroselinum crispum	part of a conserved DNA module involved in light responsiveness
ErCE31	CAT-box	GCCACT	661	6	Arabidopsis thaliana	cis-acting regulatory element related to meristem expression
ErCE31	CGTCA-motif	CGTCA	8	5	Hordeum vulgare	cis-acting regulatory element involved in the MeJA-responsiveness
ErCE31	CGTCA-motif	CGTCA	79	5	Hordeum vulgare	cis-acting regulatory element involved in the MeJA-responsiveness
ErCE31	CGTCA-motif	CGTCA	1408	5	Hordeum vulgare	cis-acting regulatory element involved in the MeJA-responsiveness
ErCE31	GARE-motif	TCTGTTG	299	7	Brassica oleracea	gibberellin-responsive element
ErCE31	G-BOX	TCCACATGGCA	97	10	Triticum aestivum	cis-acting regulatory element involved in light responsiveness
ErCE31	G-BOX	CACGTT	293	6	Pisum sativum	cis-acting regulatory element involved in light responsiveness
ErCE31	TCA-element	CCATCTTTTT	1761	9	Nicotiana tabacum	cis-acting element involved in salicylic acid responsiveness
ErCE31	TCT-motif	TCTTAC	1133	6	Arabidopsis thaliana	part of a light responsive element
ErCE31	TGACG-motif	TGACG	8	5	Hordeum vulgare	cis-acting regulatory element involved in the MeJA-responsiveness
ErCE31	TGACG-motif	TGACG	79	5	Hordeum vulgare	cis-acting regulatory element involved in the MeJA-responsiveness
ErCE31	TGACG-motif	TGACG	1408	5	Hordeum vulgare	cis-acting regulatory element involved in the MeJA-responsiveness
ErCE31	TGA-element	AACGAC	1349	6	Brassica oleracea	auxin-responsive element
ErCE32	ABRE	ACGTG	233	5	Arabidopsis thaliana	cis-acting element involved in the abscisic acid responsiveness
ErCE32	ABRE	ACGTG	680	5	Arabidopsis thaliana	cis-acting element involved in the abscisic acid responsiveness
ErCE32	ABRE	ACGTG	1307	5	Arabidopsis thaliana	cis-acting element involved in the abscisic acid responsiveness
ErCE32	ABRE	ACGTG	1712	5	Arabidopsis thaliana	cis-acting element involved in the abscisic acid responsiveness
ErCE32	ABRE	GCAACGTGTC	1974	9	Hordeum vulgare	cis-acting element involved in the abscisic acid responsiveness
ErCE32	ARE	AAACCA	1422	6	Zea mays	cis-acting regulatory element essential for the anaerobic induction
ErCE32	ARE	AAACCA	1527	6	Zea mays	cis-acting regulatory element essential for the anaerobic induction
ErCE32	CAT-box	GCCACT	16	6	Arabidopsis thaliana	cis-acting regulatory element related to meristem expression
ErCE32	CAT-box	GCCACT	262	6	Arabidopsis thaliana	cis-acting regulatory element related to meristem expression
ErCE32	CAT-box	GCCACT	308	6	Arabidopsis thaliana	cis-acting regulatory element related to meristem expression
ErCE32	CAT-box	GCCACT	1133	6	Arabidopsis thaliana	cis-acting regulatory element related to meristem expression
ErCE32	CAT-box	GCCACT	1428	6	Arabidopsis thaliana	cis-acting regulatory element related to meristem expression
ErCE32	CAT-box	GCCACT	1498	6	Arabidopsis thaliana	cis-acting regulatory element related to meristem expression
ErCE32	CAT-box	GCCACT	1533	6	Arabidopsis thaliana	cis-acting regulatory element related to meristem expression
ErCE32	CCAAT-box	CAACGG	1675	6	Hordeum vulgare	MYBHv1 binding site
ErCE32	CGTCA-motif	CGTCA	638	5	Hordeum vulgare	cis-acting regulatory element involved in the MeJA-responsiveness
ErCE32	CGTCA-motif	CGTCA	678	5	Hordeum vulgare	cis-acting regulatory element involved in the MeJA-responsiveness
ErCE32	CGTCA-motif	CGTCA	738	5	Hordeum vulgare	cis-acting regulatory element involved in the MeJA-responsiveness
ErCE32	CGTCA-motif	CGTCA	924	5	Hordeum vulgare	cis-acting regulatory element involved in the MeJA-responsiveness
ErCE32	CGTCA-motif	CGTCA	1293	5	Hordeum vulgare	cis-acting regulatory element involved in the MeJA-responsiveness
ErCE32	CGTCA-motif	CGTCA	1625	5	Hordeum vulgare	cis-acting regulatory element involved in the MeJA-responsiveness
ErCE32	GARE-motif	TCTGTTG	907	7	Brassica oleracea	gibberellin-responsive element
ErCE32	G-BOX	CACGTT	1712	6	Pisum sativum	cis-acting regulatory element involved in light responsiveness
ErCE32	G-BOX	CACGTC	233	6	Zea mays	cis-acting regulatory element involved in light responsiveness
ErCE32	G-BOX	CACGAC	275	6	Zea mays	cis-acting regulatory element involved in light responsiveness
ErCE32	G-BOX	CACGTC	679	6	Zea mays	cis-acting regulatory element involved in light responsiveness
ErCE32	G-BOX	CACGTC	1307	6	Zea mays	cis-acting regulatory element involved in light responsiveness
ErCE32	G-BOX	CAGACGTGGCA	1532	10	Nicotiana plumbaginifolia	cis-acting regulatory element involved in light responsiveness
ErCE32	GC-motif	CCCCCG	519	6	Zea mays	enhancer-like element involved in anoxic specific inducibility
ErCE32	GC-motif	CCCCCG	1518	6	Zea mays	enhancer-like element involved in anoxic specific inducibility
ErCE32	LTR	CCGAAA	631	6	Hordeum vulgare	cis-acting element involved in low-temperature responsiveness
ErCE32	LTR	CCGAAA	1823	6	Hordeum vulgare	cis-acting element involved in low-temperature responsiveness
ErCE32	MBS	CAACTG	1779	6	Arabidopsis thaliana	MYB binding site involved in drought-inducibility
ErCE32	O2-site	GATGA(C/T)(A/G)TG(A/G)	756	8	Zea mays	cis-acting regulatory element involved in zein metabolism regulation
ErCE32	O2-site	GATGATGTGG	874	9	Zea mays	cis-acting regulatory element involved in zein metabolism regulation
ErCE32	Sp1	GGGCGG	1921	6	Oryza sativa	light responsive element
ErCE32	TCT-motif	TCTTAC	1100	6	Arabidopsis thaliana	part of a light responsive element
ErCE32	TCT-motif	TCTTAC	1341	6	Arabidopsis thaliana	part of a light responsive element
ErCE32	TGACG-motif	TGACG	638	5	Hordeum vulgare	cis-acting regulatory element involved in the MeJA-responsiveness
ErCE32	TGACG-motif	TGACG	678	5	Hordeum vulgare	cis-acting regulatory element involved in the MeJA-responsiveness
ErCE32	TGACG-motif	TGACG	738	5	Hordeum vulgare	cis-acting regulatory element involved in the MeJA-responsiveness
ErCE32	TGACG-motif	TGACG	924	5	Hordeum vulgare	cis-acting regulatory element involved in the MeJA-responsiveness
ErCE32	TGACG-motif	TGACG	1293	5	Hordeum vulgare	cis-acting regulatory element involved in the MeJA-responsiveness
ErCE32	TGACG-motif	TGACG	1625	5	Hordeum vulgare	cis-acting regulatory element involved in the MeJA-responsiveness
ErCE32	TGA-element	AACGAC	482	6	Brassica oleracea	auxin-responsive element
ErCE33	ABRE	CACGTG	62	6	Arabidopsis thaliana	cis-acting element involved in the abscisic acid responsiveness
ErCE33	ABRE	ACGTG	63	5	Arabidopsis thaliana	cis-acting element involved in the abscisic acid responsiveness
ErCE33	ABRE	ACGTG	430	5	Arabidopsis thaliana	cis-acting element involved in the abscisic acid responsiveness
ErCE33	ABRE	ACGTG	852	5	Arabidopsis thaliana	cis-acting element involved in the abscisic acid responsiveness
ErCE33	ABRE	AACCCGG	1046	7	Arabidopsis thaliana	cis-acting element involved in the abscisic acid responsiveness
ErCE33	ABRE	GACACGTACGT	1518	10	Oryza sativa	cis-acting element involved in the abscisic acid responsiveness
ErCE33	ARE	AAACCA	384	6	Zea mays	cis-acting regulatory element essential for the anaerobic induction
ErCE33	ARE	AAACCA	1056	6	Zea mays	cis-acting regulatory element essential for the anaerobic induction
ErCE33	Box 4	ATTAAT	342	6	Petroselinum crispum	part of a conserved DNA module involved in light responsiveness
ErCE33	Box 4	ATTAAT	346	6	Petroselinum crispum	part of a conserved DNA module involved in light responsiveness
ErCE33	CCAAT-box	CAACGG	502	6	Hordeum vulgare	MYBHv1 binding site
ErCE33	CCAAT-box	CAACGG	956	6	Hordeum vulgare	MYBHv1 binding site
ErCE33	CCAAT-box	CAACGG	1500	6	Hordeum vulgare	MYBHv1 binding site
ErCE33	CCAAT-box	CAACGG	1640	6	Hordeum vulgare	MYBHv1 binding site
ErCE33	CCAAT-box	CAACGG	1721	6	Hordeum vulgare	MYBHv1 binding site
ErCE33	CCAAT-box	CAACGG	1814	6	Hordeum vulgare	MYBHv1 binding site
ErCE33	CCAAT-box	CAACGG	1987	6	Hordeum vulgare	MYBHv1 binding site
ErCE33	CGTCA-motif	CGTCA	245	5	Hordeum vulgare	cis-acting regulatory element involved in the MeJA-responsiveness
ErCE33	CGTCA-motif	CGTCA	248	5	Hordeum vulgare	cis-acting regulatory element involved in the MeJA-responsiveness
ErCE33	CGTCA-motif	CGTCA	295	5	Hordeum vulgare	cis-acting regulatory element involved in the MeJA-responsiveness
ErCE33	CGTCA-motif	CGTCA	1480	5	Hordeum vulgare	cis-acting regulatory element involved in the MeJA-responsiveness
ErCE33	G-BOX	CACGTG	62	6	Arabidopsis thaliana	cis-acting regulatory element involved in light responsiveness
ErCE33	G-BOX	CACGAC	563	6	Zea mays	cis-acting regulatory element involved in light responsiveness
ErCE33	G-BOX	TACGTG	852	6	Arabidopsis thaliana	cis-acting regulatory element involved in light responsiveness
ErCE33	G-BOX	CACGTG	62	6	Pisum sativum	cis-acting regulatory element involved in light responsiveness
ErCE33	G-BOX	CACGTT	430	6	Pisum sativum	cis-acting regulatory element involved in light responsiveness
ErCE33	GC-motif	CCCCCG	499	6	Zea mays	enhancer-like element involved in anoxic specific inducibility
ErCE33	GC-motif	CCCCCG	1618	6	Zea mays	enhancer-like element involved in anoxic specific inducibility
ErCE33	GC-motif	CCCCCG	1670	6	Zea mays	enhancer-like element involved in anoxic specific inducibility
ErCE33	GT1-motif	GGTTAAT	464	7	Avena sativa	light responsive element
ErCE33	GT1-motif	GGTTAA	465	6	Arabidopsis thaliana	light responsive element
ErCE33	GT1-motif	GGTTAA	475	6	Arabidopsis thaliana	light responsive element
ErCE33	GT1-motif	GGTTAA	1049	6	Arabidopsis thaliana	light responsive element
ErCE33	LTR	CCGAAA	1007	6	Hordeum vulgare	cis-acting element involved in low-temperature responsiveness
ErCE33	P-box	CCTTTTG	1563	7	Oryza sativa	gibberellin-responsive element
ErCE33	TGACG-motif	TGACG	245	5	Hordeum vulgare	cis-acting regulatory element involved in the MeJA-responsiveness
ErCE33	TGACG-motif	TGACG	248	5	Hordeum vulgare	cis-acting regulatory element involved in the MeJA-responsiveness
ErCE33	TGACG-motif	TGACG	295	5	Hordeum vulgare	cis-acting regulatory element involved in the MeJA-responsiveness
ErCE33	TGACG-motif	TGACG	1480	5	Hordeum vulgare	cis-acting regulatory element involved in the MeJA-responsiveness
ErCE34	A-box	CCGTCC	295	6	Petroselinum crispum	cis-acting regulatory element
ErCE34	A-box	CCGTCC	970	6	Petroselinum crispum	cis-acting regulatory element
ErCE34	ABRE	GCAACGTGTC	370	9	Hordeum vulgare	cis-acting element involved in the abscisic acid responsiveness
ErCE34	ABRE	ACGTG	1022	5	Arabidopsis thaliana	cis-acting element involved in the abscisic acid responsiveness
ErCE34	ABRE	ACGTG	1087	5	Arabidopsis thaliana	cis-acting element involved in the abscisic acid responsiveness
ErCE34	ABRE	ACGTG	1094	5	Arabidopsis thaliana	cis-acting element involved in the abscisic acid responsiveness
ErCE34	ABRE	ACGTG	1542	5	Arabidopsis thaliana	cis-acting element involved in the abscisic acid responsiveness
ErCE34	CAT-box	GCCACT	86	6	Arabidopsis thaliana	cis-acting regulatory element related to meristem expression
ErCE34	CAT-box	GCCACT	262	6	Arabidopsis thaliana	cis-acting regulatory element related to meristem expression
ErCE34	CGTCA-motif	CGTCA	117	5	Hordeum vulgare	cis-acting regulatory element involved in the MeJA-responsiveness
ErCE34	CGTCA-motif	CGTCA	313	5	Hordeum vulgare	cis-acting regulatory element involved in the MeJA-responsiveness
ErCE34	CGTCA-motif	CGTCA	666	5	Hordeum vulgare	cis-acting regulatory element involved in the MeJA-responsiveness
ErCE34	CGTCA-motif	CGTCA	721	5	Hordeum vulgare	cis-acting regulatory element involved in the MeJA-responsiveness
ErCE34	CGTCA-motif	CGTCA	731	5	Hordeum vulgare	cis-acting regulatory element involved in the MeJA-responsiveness
ErCE34	CGTCA-motif	CGTCA	734	5	Hordeum vulgare	cis-acting regulatory element involved in the MeJA-responsiveness
ErCE34	CGTCA-motif	CGTCA	1544	5	Hordeum vulgare	cis-acting regulatory element involved in the MeJA-responsiveness
ErCE34	G-BOX	CACGAC	367	6	Zea mays	cis-acting regulatory element involved in light responsiveness
ErCE34	G-BOX	CACGTC	1022	6	Zea mays	cis-acting regulatory element involved in light responsiveness
ErCE34	G-BOX	TACGTG	1086	6	Arabidopsis thaliana	cis-acting regulatory element involved in light responsiveness
ErCE34	G-BOX	CACGTC	1542	6	Zea mays	cis-acting regulatory element involved in light responsiveness
ErCE34	G-BOX	CACGAC	1769	6	Zea mays	cis-acting regulatory element involved in light responsiveness
ErCE34	G-BOX	CACGTT	1094	6	Pisum sativum	cis-acting regulatory element involved in light responsiveness
ErCE34	O2-site	GATGATGTGG	528	9	Zea mays	cis-acting regulatory element involved in zein metabolism regulation
ErCE34	O2-site	GATGACATGG	1711	9	Zea mays	cis-acting regulatory element involved in zein metabolism regulation
ErCE34	P-box	CCTTTTG	1761	7	Oryza sativa	gibberellin-responsive element
ErCE34	Sp1	GGGCGG	1324	6	Oryza sativa	light responsive element
ErCE34	TGACG-motif	TGACG	117	5	Hordeum vulgare	cis-acting regulatory element involved in the MeJA-responsiveness
ErCE34	TGACG-motif	TGACG	313	5	Hordeum vulgare	cis-acting regulatory element involved in the MeJA-responsiveness
ErCE34	TGACG-motif	TGACG	666	5	Hordeum vulgare	cis-acting regulatory element involved in the MeJA-responsiveness
ErCE34	TGACG-motif	TGACG	721	5	Hordeum vulgare	cis-acting regulatory element involved in the MeJA-responsiveness
ErCE34	TGACG-motif	TGACG	731	5	Hordeum vulgare	cis-acting regulatory element involved in the MeJA-responsiveness
ErCE34	TGACG-motif	TGACG	734	5	Hordeum vulgare	cis-acting regulatory element involved in the MeJA-responsiveness
ErCE34	TGACG-motif	TGACG	1544	5	Hordeum vulgare	cis-acting regulatory element involved in the MeJA-responsiveness
ErCE34	TGA-element	AACGAC	725	6	Brassica oleracea	auxin-responsive element
ErCE35	A-box	CCGTCC	194	6	Petroselinum crispum	cis-acting regulatory element
ErCE35	A-box	CCGTCC	1337	6	Petroselinum crispum	cis-acting regulatory element
ErCE35	ABRE	ACGTG	257	5	Arabidopsis thaliana	cis-acting element involved in the abscisic acid responsiveness
ErCE35	ABRE	ACGTG	1301	5	Arabidopsis thaliana	cis-acting element involved in the abscisic acid responsiveness
ErCE35	ABRE	ACGTG	1595	5	Arabidopsis thaliana	cis-acting element involved in the abscisic acid responsiveness
ErCE35	ABRE	ACGTG	1690	5	Arabidopsis thaliana	cis-acting element involved in the abscisic acid responsiveness
ErCE35	CGTCA-motif	CGTCA	186	5	Hordeum vulgare	cis-acting regulatory element involved in the MeJA-responsiveness
ErCE35	CGTCA-motif	CGTCA	867	5	Hordeum vulgare	cis-acting regulatory element involved in the MeJA-responsiveness
ErCE35	CGTCA-motif	CGTCA	975	5	Hordeum vulgare	cis-acting regulatory element involved in the MeJA-responsiveness
ErCE35	CGTCA-motif	CGTCA	1421	5	Hordeum vulgare	cis-acting regulatory element involved in the MeJA-responsiveness
ErCE35	G-BOX	CACGTT	257	6	Pisum sativum	cis-acting regulatory element involved in light responsiveness
ErCE35	G-BOX	CACGTT	1301	6	Pisum sativum	cis-acting regulatory element involved in light responsiveness
ErCE35	G-BOX	CACGTT	1689	6	Pisum sativum	cis-acting regulatory element involved in light responsiveness
ErCE35	G-BOX	TACGTG	1595	6	Arabidopsis thaliana	cis-acting regulatory element involved in light responsiveness
ErCE35	GC-motif	CCCCCG	275	6	Zea mays	enhancer-like element involved in anoxic specific inducibility
ErCE35	GT1-motif	GGTTAA	1305	6	Arabidopsis thaliana	light responsive element
ErCE35	GT1-motif	GGTTAA	1399	6	Arabidopsis thaliana	light responsive element
ErCE35	MBS	CAACTG	870	6	Arabidopsis thaliana	MYB binding site involved in drought-inducibility
ErCE35	Sp1	GGGCGG	540	6	Oryza sativa	light responsive element
ErCE35	Sp1	GGGCGG	713	6	Oryza sativa	light responsive element
ErCE35	Sp1	GGGCGG	1862	6	Oryza sativa	light responsive element
ErCE35	TGACG-motif	TGACG	186	5	Hordeum vulgare	cis-acting regulatory element involved in the MeJA-responsiveness
ErCE35	TGACG-motif	TGACG	867	5	Hordeum vulgare	cis-acting regulatory element involved in the MeJA-responsiveness
ErCE35	TGACG-motif	TGACG	975	5	Hordeum vulgare	cis-acting regulatory element involved in the MeJA-responsiveness
ErCE35	TGACG-motif	TGACG	1421	5	Hordeum vulgare	cis-acting regulatory element involved in the MeJA-responsiveness
ErCE35	TGA-element	AACGAC	1226	6	Brassica oleracea	auxin-responsive element
ErCE36	A-box	CCGTCC	1228	6	Petroselinum crispum	cis-acting regulatory element
ErCE36	ABRE	ACGTG	1116	5	Arabidopsis thaliana	cis-acting element involved in the abscisic acid responsiveness
ErCE36	ARE	AAACCA	733	6	Zea mays	cis-acting regulatory element essential for the anaerobic induction
ErCE36	CGTCA-motif	CGTCA	1026	5	Hordeum vulgare	cis-acting regulatory element involved in the MeJA-responsiveness
ErCE36	G-BOX	TCCACATGGCA	971	10	Triticum aestivum	cis-acting regulatory element involved in light responsiveness
ErCE36	G-BOX	CACGAC	1072	6	Zea mays	cis-acting regulatory element involved in light responsiveness
ErCE36	G-BOX	CACGTC	1115	6	Zea mays	cis-acting regulatory element involved in light responsiveness
ErCE36	G-BOX	CACGAC	1865	6	Zea mays	cis-acting regulatory element involved in light responsiveness
ErCE36	GC-motif	CCCCCG	1966	6	Zea mays	enhancer-like element involved in anoxic specific inducibility
ErCE36	GT1-motif	GGTTAA	239	6	Arabidopsis thaliana	light responsive element
ErCE36	GT1-motif	GGTTAA	1511	6	Arabidopsis thaliana	light responsive element
ErCE36	LTR	CCGAAA	890	6	Hordeum vulgare	cis-acting element involved in low-temperature responsiveness
ErCE36	LTR	CCGAAA	1383	6	Hordeum vulgare	cis-acting element involved in low-temperature responsiveness
ErCE36	MBS	CAACTG	1563	6	Arabidopsis thaliana	MYB binding site involved in drought-inducibility
ErCE36	P-box	CCTTTTG	934	7	Oryza sativa	gibberellin-responsive element
ErCE36	Sp1	GGGCGG	1188	6	Oryza sativa	light responsive element
ErCE36	TCT-motif	TCTTAC	370	6	Arabidopsis thaliana	part of a light responsive element
ErCE36	TGACG-motif	TGACG	1026	5	Hordeum vulgare	cis-acting regulatory element involved in the MeJA-responsiveness
ErCE36	TGA-element	AACGAC	1543	6	Brassica oleracea	auxin-responsive element
ErCE37	ABRE	ACGTG	1239	5	Arabidopsis thaliana	cis-acting element involved in the abscisic acid responsiveness
ErCE37	ABRE	ACGTG	1897	5	Arabidopsis thaliana	cis-acting element involved in the abscisic acid responsiveness
ErCE37	ARE	AAACCA	934	6	Zea mays	cis-acting regulatory element essential for the anaerobic induction
ErCE37	AuxRR-core	GGTCCAT	1108	7	Nicotiana tabacum	cis-acting regulatory element involved in auxin responsiveness
ErCE37	Box 4	ATTAAT	1023	6	Petroselinum crispum	part of a conserved DNA module involved in light responsiveness
ErCE37	CCAAT-box	CAACGG	428	6	Hordeum vulgare	MYBHv1 binding site
ErCE37	CGTCA-motif	CGTCA	743	5	Hordeum vulgare	cis-acting regulatory element involved in the MeJA-responsiveness
ErCE37	G-BOX	CACGAC	992	6	Zea mays	cis-acting regulatory element involved in light responsiveness
ErCE37	G-BOX	CACGTC	1238	6	Zea mays	cis-acting regulatory element involved in light responsiveness
ErCE37	G-BOX	CACGTC	1897	6	Zea mays	cis-acting regulatory element involved in light responsiveness
ErCE37	MBS	CAACTG	66	6	Arabidopsis thaliana	MYB binding site involved in drought-inducibility
ErCE37	MBS	CAACTG	1638	6	Arabidopsis thaliana	MYB binding site involved in drought-inducibility
ErCE37	O2-site	GATGATGTGG	71	9	Zea mays	cis-acting regulatory element involved in zein metabolism regulation
ErCE37	O2-site	GATGA(C/T)(A/G)TG(A/G)	1058	8	Zea mays	cis-acting regulatory element involved in zein metabolism regulation
ErCE37	TGACG-motif	TGACG	743	5	Hordeum vulgare	cis-acting regulatory element involved in the MeJA-responsiveness
ErCE37	TGA-element	AACGAC	1925	6	Brassica oleracea	auxin-responsive element
ErCE38	A-box	CCGTCC	966	6	Petroselinum crispum	cis-acting regulatory element
ErCE38	ABRE	ACGTG	22	5	Arabidopsis thaliana	cis-acting element involved in the abscisic acid responsiveness
ErCE38	ABRE	ACGTG	80	5	Arabidopsis thaliana	cis-acting element involved in the abscisic acid responsiveness
ErCE38	ABRE	ACGTG	641	5	Arabidopsis thaliana	cis-acting element involved in the abscisic acid responsiveness
ErCE38	ABRE	CACGTG	1599	6	Arabidopsis thaliana	cis-acting element involved in the abscisic acid responsiveness
ErCE38	ABRE	ACGTG	1600	5	Arabidopsis thaliana	cis-acting element involved in the abscisic acid responsiveness
ErCE38	ABRE	CACGTG	1661	6	Arabidopsis thaliana	cis-acting element involved in the abscisic acid responsiveness
ErCE38	ABRE	ACGTG	1662	5	Arabidopsis thaliana	cis-acting element involved in the abscisic acid responsiveness
ErCE38	ABRE	ACGTG	1801	5	Arabidopsis thaliana	cis-acting element involved in the abscisic acid responsiveness
ErCE38	ARE	AAACCA	658	6	Zea mays	cis-acting regulatory element essential for the anaerobic induction
ErCE38	ARE	AAACCA	811	6	Zea mays	cis-acting regulatory element essential for the anaerobic induction
ErCE38	AuxRR-core	GGTCCAT	1390	7	Nicotiana tabacum	cis-acting regulatory element involved in auxin responsiveness
ErCE38	CAT-box	GCCACT	1258	6	Arabidopsis thaliana	cis-acting regulatory element related to meristem expression
ErCE38	CCAAT-box	CAACGG	1925	6	Hordeum vulgare	MYBHv1 binding site
ErCE38	CGTCA-motif	CGTCA	223	5	Hordeum vulgare	cis-acting regulatory element involved in the MeJA-responsiveness
ErCE38	CGTCA-motif	CGTCA	1835	5	Hordeum vulgare	cis-acting regulatory element involved in the MeJA-responsiveness
ErCE38	CGTCA-motif	CGTCA	1967	5	Hordeum vulgare	cis-acting regulatory element involved in the MeJA-responsiveness
ErCE38	G-BOX	CACGTT	641	6	Pisum sativum	cis-acting regulatory element involved in light responsiveness
ErCE38	G-BOX	CACGTG	1599	6	Pisum sativum	cis-acting regulatory element involved in light responsiveness
ErCE38	G-BOX	CACGTG	1661	6	Pisum sativum	cis-acting regulatory element involved in light responsiveness
ErCE38	G-BOX	CACGTT	1800	6	Pisum sativum	cis-acting regulatory element involved in light responsiveness
ErCE38	G-BOX	CACGTC	22	6	Zea mays	cis-acting regulatory element involved in light responsiveness
ErCE38	G-BOX	TAACACGTAG	78	9	Brassica oleracea	cis-acting regulatory element involved in light responsiveness
ErCE38	G-BOX	TACGTG	79	6	Arabidopsis thaliana	cis-acting regulatory element involved in light responsiveness
ErCE38	G-BOX	GCCACGTGGA	383	9	Arabidopsis thaliana	cis-acting regulatory element involved in light responsiveness
ErCE38	G-BOX	GCCACGTGGA	569	9	Arabidopsis thaliana	cis-acting regulatory element involved in light responsiveness
ErCE38	G-BOX	CACGTG	1599	6	Arabidopsis thaliana	cis-acting regulatory element involved in light responsiveness
ErCE38	G-BOX	CACGTG	1661	6	Arabidopsis thaliana	cis-acting regulatory element involved in light responsiveness
ErCE38	GC-motif	CCCCCG	691	6	Zea mays	enhancer-like element involved in anoxic specific inducibility
ErCE38	LTR	CCGAAA	1043	6	Hordeum vulgare	cis-acting element involved in low-temperature responsiveness
ErCE38	MBS	CAACTG	1994	6	Arabidopsis thaliana	MYB binding site involved in drought-inducibility
ErCE38	TCA-element	TCAGAAGAGG	711	9	Brassica oleracea	cis-acting element involved in salicylic acid responsiveness
ErCE38	TCA-element	CCATCTTTTT	908	10	Nicotiana tabacum	cis-acting element involved in salicylic acid responsiveness
ErCE38	TGACG-motif	TGACG	223	5	Hordeum vulgare	cis-acting regulatory element involved in the MeJA-responsiveness
ErCE38	TGACG-motif	TGACG	1835	5	Hordeum vulgare	cis-acting regulatory element involved in the MeJA-responsiveness
ErCE38	TGACG-motif	TGACG	1967	5	Hordeum vulgare	cis-acting regulatory element involved in the MeJA-responsiveness
ErCE38	TGA-element	AACGAC	1639	6	Brassica oleracea	auxin-responsive element
ErCE39	A-box	CCGTCC	951	6	Petroselinum crispum	cis-acting regulatory element
ErCE39	A-box	CCGTCC	1973	6	Petroselinum crispum	cis-acting regulatory element
ErCE39	ABRE	ACGTG	95	5	Arabidopsis thaliana	cis-acting element involved in the abscisic acid responsiveness
ErCE39	ABRE	ACGTG	234	5	Arabidopsis thaliana	cis-acting element involved in the abscisic acid responsiveness
ErCE39	CGTCA-motif	CGTCA	108	5	Hordeum vulgare	cis-acting regulatory element involved in the MeJA-responsiveness
ErCE39	CGTCA-motif	CGTCA	188	5	Hordeum vulgare	cis-acting regulatory element involved in the MeJA-responsiveness
ErCE39	CGTCA-motif	CGTCA	528	5	Hordeum vulgare	cis-acting regulatory element involved in the MeJA-responsiveness
ErCE39	G-BOX	CACGTT	234	6	Pisum sativum	cis-acting regulatory element involved in light responsiveness
ErCE39	G-BOX	CACGTC	95	6	Zea mays	cis-acting regulatory element involved in light responsiveness
ErCE39	G-BOX	CACGAC	1301	6	Zea mays	cis-acting regulatory element involved in light responsiveness
ErCE39	G-BOX	CACGAC	1351	6	Zea mays	cis-acting regulatory element involved in light responsiveness
ErCE39	G-BOX	CACGAC	1760	6	Zea mays	cis-acting regulatory element involved in light responsiveness
ErCE39	GT1-motif	GGTTAA	1269	6	Arabidopsis thaliana	light responsive element
ErCE39	LTR	CCGAAA	33	6	Hordeum vulgare	cis-acting element involved in low-temperature responsiveness
ErCE39	LTR	CCGAAA	1515	6	Hordeum vulgare	cis-acting element involved in low-temperature responsiveness
ErCE39	MBS	CAACTG	672	6	Arabidopsis thaliana	MYB binding site involved in drought-inducibility
ErCE39	O2-site	GATGACATGG	1319	9	Zea mays	cis-acting regulatory element involved in zein metabolism regulation
ErCE39	TCT-motif	TCTTAC	1278	6	Arabidopsis thaliana	part of a light responsive element
ErCE39	TGACG-motif	TGACG	108	5	Hordeum vulgare	cis-acting regulatory element involved in the MeJA-responsiveness
ErCE39	TGACG-motif	TGACG	188	5	Hordeum vulgare	cis-acting regulatory element involved in the MeJA-responsiveness
ErCE39	TGACG-motif	TGACG	528	5	Hordeum vulgare	cis-acting regulatory element involved in the MeJA-responsiveness
ErCE39	TGA-element	AACGAC	1989	6	Brassica oleracea	auxin-responsive element
ErCE40	ABRE	ACGTG	249	5	Arabidopsis thaliana	cis-acting element involved in the abscisic acid responsiveness
ErCE40	ABRE	ACGTG	1318	5	Arabidopsis thaliana	cis-acting element involved in the abscisic acid responsiveness
ErCE40	ABRE	CGTACGTGCA	1681	9	Hordeum vulgare	cis-acting element involved in the abscisic acid responsiveness
ErCE40	ARE	AAACCA	1561	6	Zea mays	cis-acting regulatory element essential for the anaerobic induction
ErCE40	CAT-box	GCCACT	615	6	Arabidopsis thaliana	cis-acting regulatory element related to meristem expression
ErCE40	CAT-box	GCCACT	779	6	Arabidopsis thaliana	cis-acting regulatory element related to meristem expression
ErCE40	CGTCA-motif	CGTCA	58	5	Hordeum vulgare	cis-acting regulatory element involved in the MeJA-responsiveness
ErCE40	CGTCA-motif	CGTCA	714	5	Hordeum vulgare	cis-acting regulatory element involved in the MeJA-responsiveness
ErCE40	CGTCA-motif	CGTCA	1204	5	Hordeum vulgare	cis-acting regulatory element involved in the MeJA-responsiveness
ErCE40	CGTCA-motif	CGTCA	1252	5	Hordeum vulgare	cis-acting regulatory element involved in the MeJA-responsiveness
ErCE40	G-BOX	CACGAC	195	6	Zea mays	cis-acting regulatory element involved in light responsiveness
ErCE40	G-BOX	CACGAC	1112	6	Zea mays	cis-acting regulatory element involved in light responsiveness
ErCE40	G-BOX	TAACACGTAG	1315	9	Brassica oleracea	cis-acting regulatory element involved in light responsiveness
ErCE40	G-BOX	TACGTG	1318	6	Arabidopsis thaliana	cis-acting regulatory element involved in light responsiveness
ErCE40	G-BOX	CACGTT	248	6	Pisum sativum	cis-acting regulatory element involved in light responsiveness
ErCE40	GC-motif	CCCCCG	178	6	Zea mays	enhancer-like element involved in anoxic specific inducibility
ErCE40	P-box	CCTTTTG	592	7	Oryza sativa	gibberellin-responsive element
ErCE40	Sp1	GGGCGG	701	6	Oryza sativa	light responsive element
ErCE40	Sp1	GGGCGG	822	6	Oryza sativa	light responsive element
ErCE40	TCA-element	CCATCTTTTT	2	9	Nicotiana tabacum	cis-acting element involved in salicylic acid responsiveness
ErCE40	TCA-element	CCATCTTTTT	593	9	Nicotiana tabacum	cis-acting element involved in salicylic acid responsiveness
ErCE40	TC-rich repeats	ATTCTCTAAC	552	9	Nicotiana tabacum	cis-acting element involved in defense and stress responsiveness
ErCE40	TCT-motif	TCTTAC	1258	6	Arabidopsis thaliana	part of a light responsive element
ErCE40	TGACG-motif	TGACG	58	5	Hordeum vulgare	cis-acting regulatory element involved in the MeJA-responsiveness
ErCE40	TGACG-motif	TGACG	714	5	Hordeum vulgare	cis-acting regulatory element involved in the MeJA-responsiveness
ErCE40	TGACG-motif	TGACG	1204	5	Hordeum vulgare	cis-acting regulatory element involved in the MeJA-responsiveness
ErCE40	TGACG-motif	TGACG	1252	5	Hordeum vulgare	cis-acting regulatory element involved in the MeJA-responsiveness
ErCE40	TGA-element	AACGAC	315	6	Brassica oleracea	auxin-responsive element
ErCE40	TGA-element	AACGAC	1329	6	Brassica oleracea	auxin-responsive element
ErCE41	ABRE	CGTACGTGCA	269	9	Hordeum vulgare	cis-acting element involved in the abscisic acid responsiveness
ErCE41	ABRE	ACGTG	764	5	Arabidopsis thaliana	cis-acting element involved in the abscisic acid responsiveness
ErCE41	ABRE	ACGTG	1366	5	Arabidopsis thaliana	cis-acting element involved in the abscisic acid responsiveness
ErCE41	ARE	AAACCA	149	6	Zea mays	cis-acting regulatory element essential for the anaerobic induction
ErCE41	CCAAT-box	CAACGG	1838	6	Hordeum vulgare	MYBHv1 binding site
ErCE41	CGTCA-motif	CGTCA	634	5	Hordeum vulgare	cis-acting regulatory element involved in the MeJA-responsiveness
ErCE41	CGTCA-motif	CGTCA	883	5	Hordeum vulgare	cis-acting regulatory element involved in the MeJA-responsiveness
ErCE41	CGTCA-motif	CGTCA	1078	5	Hordeum vulgare	cis-acting regulatory element involved in the MeJA-responsiveness
ErCE41	CGTCA-motif	CGTCA	1754	5	Hordeum vulgare	cis-acting regulatory element involved in the MeJA-responsiveness
ErCE41	CGTCA-motif	CGTCA	1790	5	Hordeum vulgare	cis-acting regulatory element involved in the MeJA-responsiveness
ErCE41	CGTCA-motif	CGTCA	1826	5	Hordeum vulgare	cis-acting regulatory element involved in the MeJA-responsiveness
ErCE41	CGTCA-motif	CGTCA	1937	5	Hordeum vulgare	cis-acting regulatory element involved in the MeJA-responsiveness
ErCE41	G-BOX	CACGTC	764	6	Zea mays	cis-acting regulatory element involved in light responsiveness
ErCE41	G-BOX	CACGTC	1365	6	Zea mays	cis-acting regulatory element involved in light responsiveness
ErCE41	G-BOX	CACGAC	1567	6	Zea mays	cis-acting regulatory element involved in light responsiveness
ErCE41	G-BOX	CACGAC	1719	6	Zea mays	cis-acting regulatory element involved in light responsiveness
ErCE41	MBS	CAACTG	996	6	Arabidopsis thaliana	MYB binding site involved in drought-inducibility
ErCE41	MBS	CAACTG	1972	6	Arabidopsis thaliana	MYB binding site involved in drought-inducibility
ErCE41	TGACG-motif	TGACG	634	5	Hordeum vulgare	cis-acting regulatory element involved in the MeJA-responsiveness
ErCE41	TGACG-motif	TGACG	883	5	Hordeum vulgare	cis-acting regulatory element involved in the MeJA-responsiveness
ErCE41	TGACG-motif	TGACG	1078	5	Hordeum vulgare	cis-acting regulatory element involved in the MeJA-responsiveness
ErCE41	TGACG-motif	TGACG	1754	5	Hordeum vulgare	cis-acting regulatory element involved in the MeJA-responsiveness
ErCE41	TGACG-motif	TGACG	1790	5	Hordeum vulgare	cis-acting regulatory element involved in the MeJA-responsiveness
ErCE41	TGACG-motif	TGACG	1826	5	Hordeum vulgare	cis-acting regulatory element involved in the MeJA-responsiveness
ErCE41	TGACG-motif	TGACG	1937	5	Hordeum vulgare	cis-acting regulatory element involved in the MeJA-responsiveness
ErCE41	TGA-element	AACGAC	602	6	Brassica oleracea	auxin-responsive element
ErCE41	TGA-element	AACGAC	767	6	Brassica oleracea	auxin-responsive element
ErCE41	TGA-element	AACGAC	1466	6	Brassica oleracea	auxin-responsive element
ErCE42	A-box	CCGTCC	461	6	Petroselinum crispum	cis-acting regulatory element
ErCE42	ABRE	ACGTG	624	5	Arabidopsis thaliana	cis-acting element involved in the abscisic acid responsiveness
ErCE42	ABRE	AACCCGG	652	7	Arabidopsis thaliana	cis-acting element involved in the abscisic acid responsiveness
ErCE42	ABRE	ACGTG	661	5	Arabidopsis thaliana	cis-acting element involved in the abscisic acid responsiveness
ErCE42	ABRE	GACACGTACGT	1178	10	Oryza sativa	cis-acting element involved in the abscisic acid responsiveness
ErCE42	ABRE	CGTACGTGCA	1179	9	Hordeum vulgare	cis-acting element involved in the abscisic acid responsiveness
ErCE42	ABRE	ACGTG	1182	5	Arabidopsis thaliana	cis-acting element involved in the abscisic acid responsiveness
ErCE42	ABRE	CGTACGTGCA	1185	9	Hordeum vulgare	cis-acting element involved in the abscisic acid responsiveness
ErCE42	ABRE	CACGTG	1946	6	Arabidopsis thaliana	cis-acting element involved in the abscisic acid responsiveness
ErCE42	ABRE	ACGTG	1947	5	Arabidopsis thaliana	cis-acting element involved in the abscisic acid responsiveness
ErCE42	ARE	AAACCA	553	6	Zea mays	cis-acting regulatory element essential for the anaerobic induction
ErCE42	ARE	AAACCA	1390	6	Zea mays	cis-acting regulatory element essential for the anaerobic induction
ErCE42	ARE	AAACCA	1960	6	Zea mays	cis-acting regulatory element essential for the anaerobic induction
ErCE42	Box 4	ATTAAT	1853	6	Petroselinum crispum	part of a conserved DNA module involved in light responsiveness
ErCE42	CAT-box	GCCACT	978	6	Arabidopsis thaliana	cis-acting regulatory element related to meristem expression
ErCE42	CCAAT-box	CAACGG	635	6	Hordeum vulgare	MYBHv1 binding site
ErCE42	CCAAT-box	CAACGG	875	6	Hordeum vulgare	MYBHv1 binding site
ErCE42	CGTCA-motif	CGTCA	331	5	Hordeum vulgare	cis-acting regulatory element involved in the MeJA-responsiveness
ErCE42	CGTCA-motif	CGTCA	859	5	Hordeum vulgare	cis-acting regulatory element involved in the MeJA-responsiveness
ErCE42	CGTCA-motif	CGTCA	1216	5	Hordeum vulgare	cis-acting regulatory element involved in the MeJA-responsiveness
ErCE42	CGTCA-motif	CGTCA	1606	5	Hordeum vulgare	cis-acting regulatory element involved in the MeJA-responsiveness
ErCE42	CGTCA-motif	CGTCA	1892	5	Hordeum vulgare	cis-acting regulatory element involved in the MeJA-responsiveness
ErCE42	GATA-motif	AAGGATAAGG	725	9	Solanum tuberosum	part of a light responsive element
ErCE42	G-BOX	CACGAC	371	6	Zea mays	cis-acting regulatory element involved in light responsiveness
ErCE42	G-BOX	TAAACGTG	661	8	Brassica oleracea	cis-acting regulatory element involved in light responsiveness
ErCE42	G-BOX	TACGTG	1181	6	Arabidopsis thaliana	cis-acting regulatory element involved in light responsiveness
ErCE42	G-BOX	CACGTG	1946	6	Arabidopsis thaliana	cis-acting regulatory element involved in light responsiveness
ErCE42	G-BOX	CACGTT	623	6	Pisum sativum	cis-acting regulatory element involved in light responsiveness
ErCE42	G-BOX	CACGTT	661	6	Pisum sativum	cis-acting regulatory element involved in light responsiveness
ErCE42	G-BOX	CACGTG	1946	6	Pisum sativum	cis-acting regulatory element involved in light responsiveness
ErCE42	GC-motif	CCCCCG	1200	6	Zea mays	enhancer-like element involved in anoxic specific inducibility
ErCE42	GC-motif	CCCCCG	1275	6	Zea mays	enhancer-like element involved in anoxic specific inducibility
ErCE42	GT1-motif	GTGTGTGAA	742	9	Solanum tuberosum	light responsive element
ErCE42	Sp1	GGGCGG	948	6	Oryza sativa	light responsive element
ErCE42	Sp1	GGGCGG	1311	6	Oryza sativa	light responsive element
ErCE42	Sp1	GGGCGG	1491	6	Oryza sativa	light responsive element
ErCE42	Sp1	GGGCGG	1669	6	Oryza sativa	light responsive element
ErCE42	Sp1	GGGCGG	1784	6	Oryza sativa	light responsive element
ErCE42	TGACG-motif	TGACG	331	5	Hordeum vulgare	cis-acting regulatory element involved in the MeJA-responsiveness
ErCE42	TGACG-motif	TGACG	859	5	Hordeum vulgare	cis-acting regulatory element involved in the MeJA-responsiveness
ErCE42	TGACG-motif	TGACG	1216	5	Hordeum vulgare	cis-acting regulatory element involved in the MeJA-responsiveness
ErCE42	TGACG-motif	TGACG	1606	5	Hordeum vulgare	cis-acting regulatory element involved in the MeJA-responsiveness
ErCE42	TGACG-motif	TGACG	1892	5	Hordeum vulgare	cis-acting regulatory element involved in the MeJA-responsiveness
ErCE42	TGA-element	AACGAC	505	6	Brassica oleracea	auxin-responsive element
ErCE43	ABRE	ACGTG	995	5	Arabidopsis thaliana	cis-acting element involved in the abscisic acid responsiveness
ErCE43	ABRE	ACGTG	1108	5	Arabidopsis thaliana	cis-acting element involved in the abscisic acid responsiveness
ErCE43	ABRE	CGCACGTGTC	1750	9	Hordeum vulgare	cis-acting element involved in the abscisic acid responsiveness
ErCE43	CGTCA-motif	CGTCA	1758	5	Hordeum vulgare	cis-acting regulatory element involved in the MeJA-responsiveness
ErCE43	CGTCA-motif	CGTCA	1895	5	Hordeum vulgare	cis-acting regulatory element involved in the MeJA-responsiveness
ErCE43	CGTCA-motif	CGTCA	1955	5	Hordeum vulgare	cis-acting regulatory element involved in the MeJA-responsiveness
ErCE43	GATA-motif	AAGATAAGATT	1442	11	Arabidopsis thaliana	part of a light responsive element
ErCE43	G-BOX	CACGAC	377	6	Zea mays	cis-acting regulatory element involved in light responsiveness
ErCE43	G-BOX	CACGTC	994	6	Zea mays	cis-acting regulatory element involved in light responsiveness
ErCE43	G-BOX	TACGTG	1107	6	Arabidopsis thaliana	cis-acting regulatory element involved in light responsiveness
ErCE43	GC-motif	CCCCCG	1869	6	Zea mays	enhancer-like element involved in anoxic specific inducibility
ErCE43	MBS	CAACTG	618	6	Arabidopsis thaliana	MYB binding site involved in drought-inducibility
ErCE43	MBS	CAACTG	1927	6	Arabidopsis thaliana	MYB binding site involved in drought-inducibility
ErCE43	Sp1	GGGCGG	663	6	Oryza sativa	light responsive element
ErCE43	TCT-motif	TCTTAC	1649	6	Arabidopsis thaliana	part of a light responsive element
ErCE43	TGACG-motif	TGACG	1758	5	Hordeum vulgare	cis-acting regulatory element involved in the MeJA-responsiveness
ErCE43	TGACG-motif	TGACG	1895	5	Hordeum vulgare	cis-acting regulatory element involved in the MeJA-responsiveness
ErCE43	TGACG-motif	TGACG	1955	5	Hordeum vulgare	cis-acting regulatory element involved in the MeJA-responsiveness
ErCE43	TGA-element	AACGAC	785	6	Brassica oleracea	auxin-responsive element
ErCE44	ABRE	CACGTG	835	6	Arabidopsis thaliana	cis-acting element involved in the abscisic acid responsiveness
ErCE44	ABRE	ACGTG	836	5	Arabidopsis thaliana	cis-acting element involved in the abscisic acid responsiveness
ErCE44	ATCT-motif	AATCTAATCC	121	9	Pisum sativum	part of a conserved DNA module involved in light responsiveness
ErCE44	Box 4	ATTAAT	1306	6	Petroselinum crispum	part of a conserved DNA module involved in light responsiveness
ErCE44	CAT-box	GCCACT	1838	6	Arabidopsis thaliana	cis-acting regulatory element related to meristem expression
ErCE44	CGTCA-motif	CGTCA	108	5	Hordeum vulgare	cis-acting regulatory element involved in the MeJA-responsiveness
ErCE44	CGTCA-motif	CGTCA	150	5	Hordeum vulgare	cis-acting regulatory element involved in the MeJA-responsiveness
ErCE44	CGTCA-motif	CGTCA	1602	5	Hordeum vulgare	cis-acting regulatory element involved in the MeJA-responsiveness
ErCE44	CGTCA-motif	CGTCA	1834	5	Hordeum vulgare	cis-acting regulatory element involved in the MeJA-responsiveness
ErCE44	CGTCA-motif	CGTCA	1917	5	Hordeum vulgare	cis-acting regulatory element involved in the MeJA-responsiveness
ErCE44	GATA-motif	AAGGATAAGG	1086	9	Solanum tuberosum	part of a light responsive element
ErCE44	G-BOX	CACGTG	835	6	Pisum sativum	cis-acting regulatory element involved in light responsiveness
ErCE44	G-BOX	CACGTG	835	6	Arabidopsis thaliana	cis-acting regulatory element involved in light responsiveness
ErCE44	MBS	CAACTG	1033	6	Arabidopsis thaliana	MYB binding site involved in drought-inducibility
ErCE44	MBS	CAACTG	1903	6	Arabidopsis thaliana	MYB binding site involved in drought-inducibility
ErCE44	O2-site	GTTGACGTGA	209	9	Zea mays	cis-acting regulatory element involved in zein metabolism regulation
ErCE44	O2-site	GATGA(C/T)(A/G)TG(A/G)	1809	8	Zea mays	cis-acting regulatory element involved in zein metabolism regulation
ErCE44	TGACG-motif	TGACG	108	5	Hordeum vulgare	cis-acting regulatory element involved in the MeJA-responsiveness
ErCE44	TGACG-motif	TGACG	150	5	Hordeum vulgare	cis-acting regulatory element involved in the MeJA-responsiveness
ErCE44	TGACG-motif	TGACG	1602	5	Hordeum vulgare	cis-acting regulatory element involved in the MeJA-responsiveness
ErCE44	TGACG-motif	TGACG	1834	5	Hordeum vulgare	cis-acting regulatory element involved in the MeJA-responsiveness
ErCE44	TGACG-motif	TGACG	1917	5	Hordeum vulgare	cis-acting regulatory element involved in the MeJA-responsiveness
ErCE44	TGA-element	AACGAC	1735	6	Brassica oleracea	auxin-responsive element
ErCE45	A-box	CCGTCC	545	6	Petroselinum crispum	cis-acting regulatory element
ErCE45	A-box	CCGTCC	1291	6	Petroselinum crispum	cis-acting regulatory element
ErCE45	A-box	CCGTCC	1449	6	Petroselinum crispum	cis-acting regulatory element
ErCE45	ABRE	ACGTG	722	5	Arabidopsis thaliana	cis-acting element involved in the abscisic acid responsiveness
ErCE45	AuxRR-core	GGTCCAT	1403	7	Nicotiana tabacum	cis-acting regulatory element involved in auxin responsiveness
ErCE45	Box 4	ATTAAT	143	6	Petroselinum crispum	part of a conserved DNA module involved in light responsiveness
ErCE45	CCAAT-box	CAACGG	1054	6	Hordeum vulgare	MYBHv1 binding site
ErCE45	CGTCA-motif	CGTCA	71	5	Hordeum vulgare	cis-acting regulatory element involved in the MeJA-responsiveness
ErCE45	CGTCA-motif	CGTCA	307	5	Hordeum vulgare	cis-acting regulatory element involved in the MeJA-responsiveness
ErCE45	CGTCA-motif	CGTCA	1063	5	Hordeum vulgare	cis-acting regulatory element involved in the MeJA-responsiveness
ErCE45	CGTCA-motif	CGTCA	1249	5	Hordeum vulgare	cis-acting regulatory element involved in the MeJA-responsiveness
ErCE45	GARE-motif	TCTGTTG	1124	7	Brassica oleracea	gibberellin-responsive element
ErCE45	GATA-motif	AAGGATAAGG	1554	9	Solanum tuberosum	part of a light responsive element
ErCE45	G-BOX	TCCACATGGCA	999	10	Triticum aestivum	cis-acting regulatory element involved in light responsiveness
ErCE45	G-BOX	CACGTC	722	6	Zea mays	cis-acting regulatory element involved in light responsiveness
ErCE45	LTR	CCGAAA	696	6	Hordeum vulgare	cis-acting element involved in low-temperature responsiveness
ErCE45	LTR	CCGAAA	894	6	Hordeum vulgare	cis-acting element involved in low-temperature responsiveness
ErCE45	MBS	CAACTG	1649	6	Arabidopsis thaliana	MYB binding site involved in drought-inducibility
ErCE45	P-box	CCTTTTG	1957	7	Oryza sativa	gibberellin-responsive element
ErCE45	Sp1	GGGCGG	780	6	Oryza sativa	light responsive element
ErCE45	Sp1	GGGCGG	1692	6	Oryza sativa	light responsive element
ErCE45	TCT-motif	TCTTAC	28	6	Arabidopsis thaliana	part of a light responsive element
ErCE45	TGACG-motif	TGACG	71	5	Hordeum vulgare	cis-acting regulatory element involved in the MeJA-responsiveness
ErCE45	TGACG-motif	TGACG	307	5	Hordeum vulgare	cis-acting regulatory element involved in the MeJA-responsiveness
ErCE45	TGACG-motif	TGACG	1063	5	Hordeum vulgare	cis-acting regulatory element involved in the MeJA-responsiveness
ErCE45	TGACG-motif	TGACG	1249	5	Hordeum vulgare	cis-acting regulatory element involved in the MeJA-responsiveness
ErCE45	TGA-element	AACGAC	272	6	Brassica oleracea	auxin-responsive element
ErCE46	ABRE	ACGTG	693	5	Arabidopsis thaliana	cis-acting element involved in the abscisic acid responsiveness
ErCE46	ABRE	ACGTG	1011	5	Arabidopsis thaliana	cis-acting element involved in the abscisic acid responsiveness
ErCE46	CAT-box	GCCACT	1147	6	Arabidopsis thaliana	cis-acting regulatory element related to meristem expression
ErCE46	CCAAT-box	CAACGG	329	6	Hordeum vulgare	MYBHv1 binding site
ErCE46	CCAAT-box	CAACGG	1573	6	Hordeum vulgare	MYBHv1 binding site
ErCE46	CGTCA-motif	CGTCA	47	5	Hordeum vulgare	cis-acting regulatory element involved in the MeJA-responsiveness
ErCE46	CGTCA-motif	CGTCA	54	5	Hordeum vulgare	cis-acting regulatory element involved in the MeJA-responsiveness
ErCE46	CGTCA-motif	CGTCA	522	5	Hordeum vulgare	cis-acting regulatory element involved in the MeJA-responsiveness
ErCE46	CGTCA-motif	CGTCA	744	5	Hordeum vulgare	cis-acting regulatory element involved in the MeJA-responsiveness
ErCE46	CGTCA-motif	CGTCA	1013	5	Hordeum vulgare	cis-acting regulatory element involved in the MeJA-responsiveness
ErCE46	CGTCA-motif	CGTCA	1765	5	Hordeum vulgare	cis-acting regulatory element involved in the MeJA-responsiveness
ErCE46	CGTCA-motif	CGTCA	1928	5	Hordeum vulgare	cis-acting regulatory element involved in the MeJA-responsiveness
ErCE46	CGTCA-motif	CGTCA	1981	5	Hordeum vulgare	cis-acting regulatory element involved in the MeJA-responsiveness
ErCE46	G-BOX	ACACGTG(G/t)CACC	72	10.5	Lycopersicon esculentum	cis-acting regulatory element involved in light responsiveness
ErCE46	G-BOX	CACGAC	419	6	Zea mays	cis-acting regulatory element involved in light responsiveness
ErCE46	G-BOX	TACGTG	693	6	Arabidopsis thaliana	cis-acting regulatory element involved in light responsiveness
ErCE46	G-BOX	CACGTC	1011	6	Zea mays	cis-acting regulatory element involved in light responsiveness
ErCE46	G-BOX	CACGAC	1625	6	Zea mays	cis-acting regulatory element involved in light responsiveness
ErCE46	GC-motif	CCCCCG	1369	6	Zea mays	enhancer-like element involved in anoxic specific inducibility
ErCE46	GT1-motif	GGTTAAT	1405	7	Avena sativa	light responsive element
ErCE46	GT1-motif	GGTTAA	1406	6	Arabidopsis thaliana	light responsive element
ErCE46	P-box	CCTTTTG	1242	7	Oryza sativa	gibberellin-responsive element
ErCE46	Sp1	GGGCGG	1201	6	Oryza sativa	light responsive element
ErCE46	Sp1	GGGCGG	1592	6	Oryza sativa	light responsive element
ErCE46	TGACG-motif	TGACG	47	5	Hordeum vulgare	cis-acting regulatory element involved in the MeJA-responsiveness
ErCE46	TGACG-motif	TGACG	54	5	Hordeum vulgare	cis-acting regulatory element involved in the MeJA-responsiveness
ErCE46	TGACG-motif	TGACG	522	5	Hordeum vulgare	cis-acting regulatory element involved in the MeJA-responsiveness
ErCE46	TGACG-motif	TGACG	744	5	Hordeum vulgare	cis-acting regulatory element involved in the MeJA-responsiveness
ErCE46	TGACG-motif	TGACG	1013	5	Hordeum vulgare	cis-acting regulatory element involved in the MeJA-responsiveness
ErCE46	TGACG-motif	TGACG	1765	5	Hordeum vulgare	cis-acting regulatory element involved in the MeJA-responsiveness
ErCE46	TGACG-motif	TGACG	1928	5	Hordeum vulgare	cis-acting regulatory element involved in the MeJA-responsiveness
ErCE46	TGACG-motif	TGACG	1981	5	Hordeum vulgare	cis-acting regulatory element involved in the MeJA-responsiveness
ErCE46	TGA-element	AACGAC	595	6	Brassica oleracea	auxin-responsive element
ErCE46	TGA-element	AACGAC	1785	6	Brassica oleracea	auxin-responsive element
ErCE47	A-box	CCGTCC	50	6	Petroselinum crispum	cis-acting regulatory element
ErCE47	ABRE	CACGTG	123	6	Arabidopsis thaliana	cis-acting element involved in the abscisic acid responsiveness
ErCE47	ABRE	ACGTG	124	5	Arabidopsis thaliana	cis-acting element involved in the abscisic acid responsiveness
ErCE47	ABRE	AACCCGG	1003	7	Arabidopsis thaliana	cis-acting element involved in the abscisic acid responsiveness
ErCE47	ARE	AAACCA	1592	6	Zea mays	cis-acting regulatory element essential for the anaerobic induction
ErCE47	CAT-box	GCCACT	6	6	Arabidopsis thaliana	cis-acting regulatory element related to meristem expression
ErCE47	CAT-box	GCCACT	1064	6	Arabidopsis thaliana	cis-acting regulatory element related to meristem expression
ErCE47	CCAAT-box	CAACGG	1569	6	Hordeum vulgare	MYBHv1 binding site
ErCE47	CGTCA-motif	CGTCA	1252	5	Hordeum vulgare	cis-acting regulatory element involved in the MeJA-responsiveness
ErCE47	CGTCA-motif	CGTCA	1523	5	Hordeum vulgare	cis-acting regulatory element involved in the MeJA-responsiveness
ErCE47	GARE-motif	TCTGTTG	1702	7	Brassica oleracea	gibberellin-responsive element
ErCE47	G-BOX	ACACGTGT	122	8	Brassica napus	cis-acting regulatory element involved in light responsiveness
ErCE47	G-BOX	CACGTG	123	6	Arabidopsis thaliana	cis-acting regulatory element involved in light responsiveness
ErCE47	G-BOX	CACGAC	1187	6	Zea mays	cis-acting regulatory element involved in light responsiveness
ErCE47	G-BOX	CACGTG	123	6	Pisum sativum	cis-acting regulatory element involved in light responsiveness
ErCE47	GT1-motif	GTGTGTGAA	117	9	Solanum tuberosum	light responsive element
ErCE47	MBS	CAACTG	1155	6	Arabidopsis thaliana	MYB binding site involved in drought-inducibility
ErCE47	Sp1	GGGCGG	714	6	Oryza sativa	light responsive element
ErCE47	TCT-motif	TCTTAC	868	6	Arabidopsis thaliana	part of a light responsive element
ErCE47	TCT-motif	TCTTAC	1715	6	Arabidopsis thaliana	part of a light responsive element
ErCE47	TGACG-motif	TGACG	1252	5	Hordeum vulgare	cis-acting regulatory element involved in the MeJA-responsiveness
ErCE47	TGACG-motif	TGACG	1523	5	Hordeum vulgare	cis-acting regulatory element involved in the MeJA-responsiveness
ErCE47	TGA-element	AACGAC	1601	6	Brassica oleracea	auxin-responsive element
ErCE48	A-box	CCGTCC	515	6	Petroselinum crispum	cis-acting regulatory element
ErCE48	ABRE	ACGTG	576	5	Arabidopsis thaliana	cis-acting element involved in the abscisic acid responsiveness
ErCE48	ABRE	ACGTG	750	5	Arabidopsis thaliana	cis-acting element involved in the abscisic acid responsiveness
ErCE48	ABRE	ACGTG	807	5	Arabidopsis thaliana	cis-acting element involved in the abscisic acid responsiveness
ErCE48	ABRE	ACGTG	1046	5	Arabidopsis thaliana	cis-acting element involved in the abscisic acid responsiveness
ErCE48	ABRE	ACGTG	1461	5	Arabidopsis thaliana	cis-acting element involved in the abscisic acid responsiveness
ErCE48	ABRE	ACGTG	1760	5	Arabidopsis thaliana	cis-acting element involved in the abscisic acid responsiveness
ErCE48	ABRE	ACGTG	1905	5	Arabidopsis thaliana	cis-acting element involved in the abscisic acid responsiveness
ErCE48	ABRE	TACGGTC	1950	7	Arabidopsis thaliana	cis-acting element involved in the abscisic acid responsiveness
ErCE48	CCAAT-box	CAACGG	1874	6	Hordeum vulgare	MYBHv1 binding site
ErCE48	CGTCA-motif	CGTCA	943	5	Hordeum vulgare	cis-acting regulatory element involved in the MeJA-responsiveness
ErCE48	CGTCA-motif	CGTCA	1435	5	Hordeum vulgare	cis-acting regulatory element involved in the MeJA-responsiveness
ErCE48	CGTCA-motif	CGTCA	1770	5	Hordeum vulgare	cis-acting regulatory element involved in the MeJA-responsiveness
ErCE48	GATA-motif	GATAGGG	1963	7	Pisum sativum	part of a light responsive element
ErCE48	G-BOX	CACGTC	576	6	Zea mays	cis-acting regulatory element involved in light responsiveness
ErCE48	G-BOX	CACGTC	749	6	Zea mays	cis-acting regulatory element involved in light responsiveness
ErCE48	G-BOX	CACGTC	807	6	Zea mays	cis-acting regulatory element involved in light responsiveness
ErCE48	G-BOX	CACGTC	1046	6	Zea mays	cis-acting regulatory element involved in light responsiveness
ErCE48	G-BOX	CACGTC	1460	6	Zea mays	cis-acting regulatory element involved in light responsiveness
ErCE48	G-BOX	CACGTC	1759	6	Zea mays	cis-acting regulatory element involved in light responsiveness
ErCE48	G-BOX	CACGTC	1905	6	Zea mays	cis-acting regulatory element involved in light responsiveness
ErCE48	GC-motif	CCCCCG	1843	6	Zea mays	enhancer-like element involved in anoxic specific inducibility
ErCE48	LTR	CCGAAA	67	6	Hordeum vulgare	cis-acting element involved in low-temperature responsiveness
ErCE48	TGACG-motif	TGACG	943	5	Hordeum vulgare	cis-acting regulatory element involved in the MeJA-responsiveness
ErCE48	TGACG-motif	TGACG	1435	5	Hordeum vulgare	cis-acting regulatory element involved in the MeJA-responsiveness
ErCE48	TGACG-motif	TGACG	1770	5	Hordeum vulgare	cis-acting regulatory element involved in the MeJA-responsiveness
ErCE48	TGA-element	AACGAC	1020	6	Brassica oleracea	auxin-responsive element
ErCE48	TGA-element	AACGAC	1633	6	Brassica oleracea	auxin-responsive element
ErCE49	A-box	CCGTCC	1911	6	Petroselinum crispum	cis-acting regulatory element
ErCE49	ABRE	ACGTG	1177	5	Arabidopsis thaliana	cis-acting element involved in the abscisic acid responsiveness
ErCE49	ABRE	TACGGTC	1849	7	Arabidopsis thaliana	cis-acting element involved in the abscisic acid responsiveness
ErCE49	ARE	AAACCA	1217	6	Zea mays	cis-acting regulatory element essential for the anaerobic induction
ErCE49	AuxRR-core	GGTCCAT	1018	7	Nicotiana tabacum	cis-acting regulatory element involved in auxin responsiveness
ErCE49	CAT-box	GCCACT	1944	6	Arabidopsis thaliana	cis-acting regulatory element related to meristem expression
ErCE49	CCAAT-box	CAACGG	945	6	Hordeum vulgare	MYBHv1 binding site
ErCE49	CCAAT-box	CAACGG	1545	6	Hordeum vulgare	MYBHv1 binding site
ErCE49	CGTCA-motif	CGTCA	99	5	Hordeum vulgare	cis-acting regulatory element involved in the MeJA-responsiveness
ErCE49	CGTCA-motif	CGTCA	278	5	Hordeum vulgare	cis-acting regulatory element involved in the MeJA-responsiveness
ErCE49	CGTCA-motif	CGTCA	307	5	Hordeum vulgare	cis-acting regulatory element involved in the MeJA-responsiveness
ErCE49	CGTCA-motif	CGTCA	836	5	Hordeum vulgare	cis-acting regulatory element involved in the MeJA-responsiveness
ErCE49	CGTCA-motif	CGTCA	1143	5	Hordeum vulgare	cis-acting regulatory element involved in the MeJA-responsiveness
ErCE49	G-BOX	CACGAC	153	6	Zea mays	cis-acting regulatory element involved in light responsiveness
ErCE49	G-BOX	CACGAC	813	6	Zea mays	cis-acting regulatory element involved in light responsiveness
ErCE49	G-BOX	CACGAC	1033	6	Zea mays	cis-acting regulatory element involved in light responsiveness
ErCE49	G-BOX	CACGTC	1176	6	Zea mays	cis-acting regulatory element involved in light responsiveness
ErCE49	LTR	CCGAAA	1604	6	Hordeum vulgare	cis-acting element involved in low-temperature responsiveness
ErCE49	MBS	CAACTG	1377	6	Arabidopsis thaliana	MYB binding site involved in drought-inducibility
ErCE49	MBS	CAACTG	1796	6	Arabidopsis thaliana	MYB binding site involved in drought-inducibility
ErCE49	Sp1	GGGCGG	51	6	Oryza sativa	light responsive element
ErCE49	Sp1	GGGCGG	300	6	Oryza sativa	light responsive element
ErCE49	Sp1	GGGCGG	1055	6	Oryza sativa	light responsive element
ErCE49	TCT-motif	TCTTAC	374	6	Arabidopsis thaliana	part of a light responsive element
ErCE49	TGACG-motif	TGACG	99	5	Hordeum vulgare	cis-acting regulatory element involved in the MeJA-responsiveness
ErCE49	TGACG-motif	TGACG	278	5	Hordeum vulgare	cis-acting regulatory element involved in the MeJA-responsiveness
ErCE49	TGACG-motif	TGACG	307	5	Hordeum vulgare	cis-acting regulatory element involved in the MeJA-responsiveness
ErCE49	TGACG-motif	TGACG	836	5	Hordeum vulgare	cis-acting regulatory element involved in the MeJA-responsiveness
ErCE49	TGACG-motif	TGACG	1143	5	Hordeum vulgare	cis-acting regulatory element involved in the MeJA-responsiveness
ErCE49	TGA-element	AACGAC	347	6	Brassica oleracea	auxin-responsive element
ErCE49	TGA-element	AACGAC	1846	6	Brassica oleracea	auxin-responsive element
ErCE50	ABRE	GCCGCGTGGC	969	9	Oryza sativa	cis-acting element involved in the abscisic acid responsiveness
ErCE50	ARE	AAACCA	283	6	Zea mays	cis-acting regulatory element essential for the anaerobic induction
ErCE50	CAT-box	GCCACT	53	6	Arabidopsis thaliana	cis-acting regulatory element related to meristem expression
ErCE50	CCAAT-box	CAACGG	583	6	Hordeum vulgare	MYBHv1 binding site
ErCE50	CCAAT-box	CAACGG	1051	6	Hordeum vulgare	MYBHv1 binding site
ErCE50	CGTCA-motif	CGTCA	734	5	Hordeum vulgare	cis-acting regulatory element involved in the MeJA-responsiveness
ErCE50	CGTCA-motif	CGTCA	740	5	Hordeum vulgare	cis-acting regulatory element involved in the MeJA-responsiveness
ErCE50	CGTCA-motif	CGTCA	932	5	Hordeum vulgare	cis-acting regulatory element involved in the MeJA-responsiveness
ErCE50	CGTCA-motif	CGTCA	1428	5	Hordeum vulgare	cis-acting regulatory element involved in the MeJA-responsiveness
ErCE50	CGTCA-motif	CGTCA	1689	5	Hordeum vulgare	cis-acting regulatory element involved in the MeJA-responsiveness
ErCE50	CGTCA-motif	CGTCA	1739	5	Hordeum vulgare	cis-acting regulatory element involved in the MeJA-responsiveness
ErCE50	CGTCA-motif	CGTCA	1742	5	Hordeum vulgare	cis-acting regulatory element involved in the MeJA-responsiveness
ErCE50	GC-motif	CCCCCG	991	6	Zea mays	enhancer-like element involved in anoxic specific inducibility
ErCE50	GC-motif	CCCCCG	1921	6	Zea mays	enhancer-like element involved in anoxic specific inducibility
ErCE50	GT1-motif	GGTTAA	1826	6	Arabidopsis thaliana	light responsive element
ErCE50	LTR	CCGAAA	1058	6	Hordeum vulgare	cis-acting element involved in low-temperature responsiveness
ErCE50	MBS	CAACTG	1854	6	Arabidopsis thaliana	MYB binding site involved in drought-inducibility
ErCE50	O2-site	GTTGACGTGA	553	9	Zea mays	cis-acting regulatory element involved in zein metabolism regulation
ErCE50	O2-site	GATGA(C/T)(A/G)TG(A/G)	1330	8	Zea mays	cis-acting regulatory element involved in zein metabolism regulation
ErCE50	P-box	CCTTTTG	1438	7	Oryza sativa	gibberellin-responsive element
ErCE50	TGACG-motif	TGACG	734	5	Hordeum vulgare	cis-acting regulatory element involved in the MeJA-responsiveness
ErCE50	TGACG-motif	TGACG	740	5	Hordeum vulgare	cis-acting regulatory element involved in the MeJA-responsiveness
ErCE50	TGACG-motif	TGACG	932	5	Hordeum vulgare	cis-acting regulatory element involved in the MeJA-responsiveness
ErCE50	TGACG-motif	TGACG	1428	5	Hordeum vulgare	cis-acting regulatory element involved in the MeJA-responsiveness
ErCE50	TGACG-motif	TGACG	1689	5	Hordeum vulgare	cis-acting regulatory element involved in the MeJA-responsiveness
ErCE50	TGACG-motif	TGACG	1739	5	Hordeum vulgare	cis-acting regulatory element involved in the MeJA-responsiveness
ErCE50	TGACG-motif	TGACG	1742	5	Hordeum vulgare	cis-acting regulatory element involved in the MeJA-responsiveness
ErCE50	TGA-element	AACGAC	272	6	Brassica oleracea	auxin-responsive element
ErCE51	ABRE	GCCGCGTGGC	106	9	Oryza sativa	cis-acting element involved in the abscisic acid responsiveness
ErCE51	ABRE	ACGTG	1083	5	Arabidopsis thaliana	cis-acting element involved in the abscisic acid responsiveness
ErCE51	ABRE	CACGTG	1383	6	Arabidopsis thaliana	cis-acting element involved in the abscisic acid responsiveness
ErCE51	ABRE	ACGTG	1384	5	Arabidopsis thaliana	cis-acting element involved in the abscisic acid responsiveness
ErCE51	ABRE	CACGTG	1404	6	Arabidopsis thaliana	cis-acting element involved in the abscisic acid responsiveness
ErCE51	ABRE	ACGTG	1405	5	Arabidopsis thaliana	cis-acting element involved in the abscisic acid responsiveness
ErCE51	ABRE	CACGTG	1699	6	Arabidopsis thaliana	cis-acting element involved in the abscisic acid responsiveness
ErCE51	ABRE	ACGTG	1700	5	Arabidopsis thaliana	cis-acting element involved in the abscisic acid responsiveness
ErCE51	CAT-box	GCCACT	1303	6	Arabidopsis thaliana	cis-acting regulatory element related to meristem expression
ErCE51	CGTCA-motif	CGTCA	142	5	Hordeum vulgare	cis-acting regulatory element involved in the MeJA-responsiveness
ErCE51	CGTCA-motif	CGTCA	362	5	Hordeum vulgare	cis-acting regulatory element involved in the MeJA-responsiveness
ErCE51	CGTCA-motif	CGTCA	467	5	Hordeum vulgare	cis-acting regulatory element involved in the MeJA-responsiveness
ErCE51	GARE-motif	TCTGTTG	1410	7	Brassica oleracea	gibberellin-responsive element
ErCE51	G-BOX	CACGTT	1083	6	Pisum sativum	cis-acting regulatory element involved in light responsiveness
ErCE51	G-BOX	CACGTG	1383	6	Pisum sativum	cis-acting regulatory element involved in light responsiveness
ErCE51	G-BOX	CACGTG	1404	6	Pisum sativum	cis-acting regulatory element involved in light responsiveness
ErCE51	G-BOX	CACGTG	1699	6	Pisum sativum	cis-acting regulatory element involved in light responsiveness
ErCE51	G-BOX	CACGAC	167	6	Zea mays	cis-acting regulatory element involved in light responsiveness
ErCE51	G-BOX	ACACGTGT	1382	8	Brassica napus	cis-acting regulatory element involved in light responsiveness
ErCE51	G-BOX	CACGTG	1383	6	Arabidopsis thaliana	cis-acting regulatory element involved in light responsiveness
ErCE51	G-BOX	CACGTG	1404	6	Arabidopsis thaliana	cis-acting regulatory element involved in light responsiveness
ErCE51	G-BOX	CACGTG	1699	6	Arabidopsis thaliana	cis-acting regulatory element involved in light responsiveness
ErCE51	O2-site	GATGATGTGG	337	9	Zea mays	cis-acting regulatory element involved in zein metabolism regulation
ErCE51	Sp1	GGGCGG	104	6	Oryza sativa	light responsive element
ErCE51	Sp1	GGGCGG	1645	6	Oryza sativa	light responsive element
ErCE51	TCA-element	TCAGAAGAGG	1553	9	Brassica oleracea	cis-acting element involved in salicylic acid responsiveness
ErCE51	TCA-element	CCATCTTTTT	1960	9	Nicotiana tabacum	cis-acting element involved in salicylic acid responsiveness
ErCE51	TCT-motif	TCTTAC	1950	6	Arabidopsis thaliana	part of a light responsive element
ErCE51	TGACG-motif	TGACG	142	5	Hordeum vulgare	cis-acting regulatory element involved in the MeJA-responsiveness
ErCE51	TGACG-motif	TGACG	362	5	Hordeum vulgare	cis-acting regulatory element involved in the MeJA-responsiveness
ErCE51	TGACG-motif	TGACG	467	5	Hordeum vulgare	cis-acting regulatory element involved in the MeJA-responsiveness
ErCE52	A-box	CCGTCC	1654	6	Petroselinum crispum	cis-acting regulatory element
ErCE52	ABRE	ACGTG	1198	5	Arabidopsis thaliana	cis-acting element involved in the abscisic acid responsiveness
ErCE52	ABRE	CACGTG	1391	6	Arabidopsis thaliana	cis-acting element involved in the abscisic acid responsiveness
ErCE52	ABRE	ACGTG	1392	5	Arabidopsis thaliana	cis-acting element involved in the abscisic acid responsiveness
ErCE52	ARE	AAACCA	506	6	Zea mays	cis-acting regulatory element essential for the anaerobic induction
ErCE52	ARE	AAACCA	1314	6	Zea mays	cis-acting regulatory element essential for the anaerobic induction
ErCE52	ATCT-motif	AATCTAATCC	495	9	Pisum sativum	part of a conserved DNA module involved in light responsiveness
ErCE52	Box 4	ATTAAT	130	6	Petroselinum crispum	part of a conserved DNA module involved in light responsiveness
ErCE52	Box 4	ATTAAT	140	6	Petroselinum crispum	part of a conserved DNA module involved in light responsiveness
ErCE52	CAT-box	GCCACT	1679	6	Arabidopsis thaliana	cis-acting regulatory element related to meristem expression
ErCE52	CGTCA-motif	CGTCA	396	5	Hordeum vulgare	cis-acting regulatory element involved in the MeJA-responsiveness
ErCE52	CGTCA-motif	CGTCA	983	5	Hordeum vulgare	cis-acting regulatory element involved in the MeJA-responsiveness
ErCE52	CGTCA-motif	CGTCA	1196	5	Hordeum vulgare	cis-acting regulatory element involved in the MeJA-responsiveness
ErCE52	CGTCA-motif	CGTCA	1270	5	Hordeum vulgare	cis-acting regulatory element involved in the MeJA-responsiveness
ErCE52	GATA-motif	AAGGATAAGG	1146	9	Solanum tuberosum	part of a light responsive element
ErCE52	G-BOX	CACGAC	828	6	Zea mays	cis-acting regulatory element involved in light responsiveness
ErCE52	G-BOX	CACGTC	1197	6	Zea mays	cis-acting regulatory element involved in light responsiveness
ErCE52	G-BOX	CACGTG	1391	6	Arabidopsis thaliana	cis-acting regulatory element involved in light responsiveness
ErCE52	G-BOX	CACGTG	1391	6	Pisum sativum	cis-acting regulatory element involved in light responsiveness
ErCE52	GC-motif	CCCCCG	275	6	Zea mays	enhancer-like element involved in anoxic specific inducibility
ErCE52	GC-motif	CCCCCG	1924	6	Zea mays	enhancer-like element involved in anoxic specific inducibility
ErCE52	GT1-motif	GGTTAA	530	6	Arabidopsis thaliana	light responsive element
ErCE52	LTR	CCGAAA	1083	6	Hordeum vulgare	cis-acting element involved in low-temperature responsiveness
ErCE52	MBS	CAACTG	1483	6	Arabidopsis thaliana	MYB binding site involved in drought-inducibility
ErCE52	O2-site	GTTGACGTGA	1194	9	Zea mays	cis-acting regulatory element involved in zein metabolism regulation
ErCE52	O2-site	GTTGACGTGA	1940	9	Zea mays	cis-acting regulatory element involved in zein metabolism regulation
ErCE52	TC-rich repeats	ATTCTCTAAC	1519	9	Nicotiana tabacum	cis-acting element involved in defense and stress responsiveness
ErCE52	TGACG-motif	TGACG	396	5	Hordeum vulgare	cis-acting regulatory element involved in the MeJA-responsiveness
ErCE52	TGACG-motif	TGACG	983	5	Hordeum vulgare	cis-acting regulatory element involved in the MeJA-responsiveness
ErCE52	TGACG-motif	TGACG	1196	5	Hordeum vulgare	cis-acting regulatory element involved in the MeJA-responsiveness
ErCE52	TGACG-motif	TGACG	1270	5	Hordeum vulgare	cis-acting regulatory element involved in the MeJA-responsiveness
ErCE52	TGA-element	AACGAC	669	6	Brassica oleracea	auxin-responsive element
ErCE53	ABRE	ACGTG	288	5	Arabidopsis thaliana	cis-acting element involved in the abscisic acid responsiveness
ErCE53	CAT-box	GCCACT	652	6	Arabidopsis thaliana	cis-acting regulatory element related to meristem expression
ErCE53	CCAAT-box	CAACGG	73	6	Hordeum vulgare	MYBHv1 binding site
ErCE53	CCAAT-box	CAACGG	1756	6	Hordeum vulgare	MYBHv1 binding site
ErCE53	CGTCA-motif	CGTCA	220	5	Hordeum vulgare	cis-acting regulatory element involved in the MeJA-responsiveness
ErCE53	CGTCA-motif	CGTCA	634	5	Hordeum vulgare	cis-acting regulatory element involved in the MeJA-responsiveness
ErCE53	CGTCA-motif	CGTCA	1279	5	Hordeum vulgare	cis-acting regulatory element involved in the MeJA-responsiveness
ErCE53	CGTCA-motif	CGTCA	1724	5	Hordeum vulgare	cis-acting regulatory element involved in the MeJA-responsiveness
ErCE53	CGTCA-motif	CGTCA	1986	5	Hordeum vulgare	cis-acting regulatory element involved in the MeJA-responsiveness
ErCE53	G-BOX	CACGAC	17	6	Zea mays	cis-acting regulatory element involved in light responsiveness
ErCE53	G-BOX	CACGTC	288	6	Zea mays	cis-acting regulatory element involved in light responsiveness
ErCE53	GC-motif	CCCCCG	216	6	Zea mays	enhancer-like element involved in anoxic specific inducibility
ErCE53	LTR	CCGAAA	998	6	Hordeum vulgare	cis-acting element involved in low-temperature responsiveness
ErCE53	LTR	CCGAAA	1416	6	Hordeum vulgare	cis-acting element involved in low-temperature responsiveness
ErCE53	P-box	CCTTTTG	1148	7	Oryza sativa	gibberellin-responsive element
ErCE53	P-box	CCTTTTG	1480	7	Oryza sativa	gibberellin-responsive element
ErCE53	P-box	CCTTTTG	1594	7	Oryza sativa	gibberellin-responsive element
ErCE53	Sp1	GGGCGG	1837	6	Oryza sativa	light responsive element
ErCE53	Sp1	GGGCGG	1841	6	Oryza sativa	light responsive element
ErCE53	TCA-element	CCATCTTTTT	1656	9	Nicotiana tabacum	cis-acting element involved in salicylic acid responsiveness
ErCE53	TCT-motif	TCTTAC	1054	6	Arabidopsis thaliana	part of a light responsive element
ErCE53	TGACG-motif	TGACG	220	5	Hordeum vulgare	cis-acting regulatory element involved in the MeJA-responsiveness
ErCE53	TGACG-motif	TGACG	634	5	Hordeum vulgare	cis-acting regulatory element involved in the MeJA-responsiveness
ErCE53	TGACG-motif	TGACG	1279	5	Hordeum vulgare	cis-acting regulatory element involved in the MeJA-responsiveness
ErCE53	TGACG-motif	TGACG	1724	5	Hordeum vulgare	cis-acting regulatory element involved in the MeJA-responsiveness
ErCE53	TGACG-motif	TGACG	1986	5	Hordeum vulgare	cis-acting regulatory element involved in the MeJA-responsiveness
ErCE53	TGA-element	AACGAC	1749	6	Brassica oleracea	auxin-responsive element
ErCE54	A-box	CCGTCC	938	6	Petroselinum crispum	cis-acting regulatory element
ErCE54	A-box	CCGTCC	942	6	Petroselinum crispum	cis-acting regulatory element
ErCE54	ABRE	AACCCGG	495	7	Arabidopsis thaliana	cis-acting element involved in the abscisic acid responsiveness
ErCE54	ABRE	GCAACGTGTC	1014	9	Hordeum vulgare	cis-acting element involved in the abscisic acid responsiveness
ErCE54	ABRE	ACGTG	1034	5	Arabidopsis thaliana	cis-acting element involved in the abscisic acid responsiveness
ErCE54	ABRE	CACGTG	1158	6	Arabidopsis thaliana	cis-acting element involved in the abscisic acid responsiveness
ErCE54	ABRE	ACGTG	1159	5	Arabidopsis thaliana	cis-acting element involved in the abscisic acid responsiveness
ErCE54	ABRE	ACGTG	1605	5	Arabidopsis thaliana	cis-acting element involved in the abscisic acid responsiveness
ErCE54	CAT-box	GCCACT	841	6	Arabidopsis thaliana	cis-acting regulatory element related to meristem expression
ErCE54	CCAAT-box	CAACGG	828	6	Hordeum vulgare	MYBHv1 binding site
ErCE54	CGTCA-motif	CGTCA	191	5	Hordeum vulgare	cis-acting regulatory element involved in the MeJA-responsiveness
ErCE54	CGTCA-motif	CGTCA	726	5	Hordeum vulgare	cis-acting regulatory element involved in the MeJA-responsiveness
ErCE54	CGTCA-motif	CGTCA	1032	5	Hordeum vulgare	cis-acting regulatory element involved in the MeJA-responsiveness
ErCE54	CGTCA-motif	CGTCA	1798	5	Hordeum vulgare	cis-acting regulatory element involved in the MeJA-responsiveness
ErCE54	CGTCA-motif	CGTCA	1837	5	Hordeum vulgare	cis-acting regulatory element involved in the MeJA-responsiveness
ErCE54	CGTCA-motif	CGTCA	1876	5	Hordeum vulgare	cis-acting regulatory element involved in the MeJA-responsiveness
ErCE54	G-BOX	CACGTG	1158	6	Pisum sativum	cis-acting regulatory element involved in light responsiveness
ErCE54	G-BOX	CACGTT	1604	6	Pisum sativum	cis-acting regulatory element involved in light responsiveness
ErCE54	G-BOX	CACGTC	1033	6	Zea mays	cis-acting regulatory element involved in light responsiveness
ErCE54	G-BOX	CACGTG	1158	6	Arabidopsis thaliana	cis-acting regulatory element involved in light responsiveness
ErCE54	GC-motif	CCCCCG	1888	6	Zea mays	enhancer-like element involved in anoxic specific inducibility
ErCE54	LTR	CCGAAA	1146	6	Hordeum vulgare	cis-acting element involved in low-temperature responsiveness
ErCE54	LTR	CCGAAA	1167	6	Hordeum vulgare	cis-acting element involved in low-temperature responsiveness
ErCE54	MBS	CAACTG	1729	6	Arabidopsis thaliana	MYB binding site involved in drought-inducibility
ErCE54	O2-site	GATGA(C/T)(A/G)TG(A/G)	1030	8	Zea mays	cis-acting regulatory element involved in zein metabolism regulation
ErCE54	Sp1	GGGCGG	370	6	Oryza sativa	light responsive element
ErCE54	Sp1	GGGCGG	1201	6	Oryza sativa	light responsive element
ErCE54	TGACG-motif	TGACG	191	5	Hordeum vulgare	cis-acting regulatory element involved in the MeJA-responsiveness
ErCE54	TGACG-motif	TGACG	726	5	Hordeum vulgare	cis-acting regulatory element involved in the MeJA-responsiveness
ErCE54	TGACG-motif	TGACG	1032	5	Hordeum vulgare	cis-acting regulatory element involved in the MeJA-responsiveness
ErCE54	TGACG-motif	TGACG	1798	5	Hordeum vulgare	cis-acting regulatory element involved in the MeJA-responsiveness
ErCE54	TGACG-motif	TGACG	1837	5	Hordeum vulgare	cis-acting regulatory element involved in the MeJA-responsiveness
ErCE54	TGACG-motif	TGACG	1876	5	Hordeum vulgare	cis-acting regulatory element involved in the MeJA-responsiveness
ErCE54	TGA-element	AACGAC	1658	6	Brassica oleracea	auxin-responsive element
ErCE55	ABRE	ACGTG	512	5	Arabidopsis thaliana	cis-acting element involved in the abscisic acid responsiveness
ErCE55	ABRE	ACGTG	805	5	Arabidopsis thaliana	cis-acting element involved in the abscisic acid responsiveness
ErCE55	ABRE	ACGTG	1170	5	Arabidopsis thaliana	cis-acting element involved in the abscisic acid responsiveness
ErCE55	ARE	AAACCA	202	6	Zea mays	cis-acting regulatory element essential for the anaerobic induction
ErCE55	ARE	AAACCA	721	6	Zea mays	cis-acting regulatory element essential for the anaerobic induction
ErCE55	ARE	AAACCA	1051	6	Zea mays	cis-acting regulatory element essential for the anaerobic induction
ErCE55	ATCT-motif	AATCTAATCC	1428	9	Pisum sativum	part of a conserved DNA module involved in light responsiveness
ErCE55	CCAAT-box	CAACGG	461	6	Hordeum vulgare	MYBHv1 binding site
ErCE55	CGTCA-motif	CGTCA	149	5	Hordeum vulgare	cis-acting regulatory element involved in the MeJA-responsiveness
ErCE55	GATA-motif	AAGATAAGATT	1428	10	Arabidopsis thaliana	part of a light responsive element
ErCE55	G-BOX	CACGTT	1170	6	Pisum sativum	cis-acting regulatory element involved in light responsiveness
ErCE55	G-BOX	CACGAC	111	6	Zea mays	cis-acting regulatory element involved in light responsiveness
ErCE55	G-BOX	TACGTG	511	6	Arabidopsis thaliana	cis-acting regulatory element involved in light responsiveness
ErCE55	G-BOX	CACGTC	804	6	Zea mays	cis-acting regulatory element involved in light responsiveness
ErCE55	GC-motif	CCCCCG	987	6	Zea mays	enhancer-like element involved in anoxic specific inducibility
ErCE55	GT1-motif	GGTTAA	364	6	Arabidopsis thaliana	light responsive element
ErCE55	GT1-motif	GGTTAA	366	6	Arabidopsis thaliana	light responsive element
ErCE55	GT1-motif	GGTTAA	1108	6	Arabidopsis thaliana	light responsive element
ErCE55	LTR	CCGAAA	945	6	Hordeum vulgare	cis-acting element involved in low-temperature responsiveness
ErCE55	LTR	CCGAAA	1706	6	Hordeum vulgare	cis-acting element involved in low-temperature responsiveness
ErCE55	LTR	CCGAAA	1880	6	Hordeum vulgare	cis-acting element involved in low-temperature responsiveness
ErCE55	Sp1	GGGCGG	1804	6	Oryza sativa	light responsive element
ErCE55	Sp1	GGGCGG	1976	6	Oryza sativa	light responsive element
ErCE55	TGACG-motif	TGACG	149	5	Hordeum vulgare	cis-acting regulatory element involved in the MeJA-responsiveness
ErCE55	TGA-element	AACGAC	801	6	Brassica oleracea	auxin-responsive element
ErCE56	ABRE	CGTACGTGCA	838	10	Hordeum vulgare	cis-acting element involved in the abscisic acid responsiveness
ErCE56	ABRE	ACGTG	841	5	Arabidopsis thaliana	cis-acting element involved in the abscisic acid responsiveness
ErCE56	ARE	AAACCA	1241	6	Zea mays	cis-acting regulatory element essential for the anaerobic induction
ErCE56	ARE	AAACCA	1372	6	Zea mays	cis-acting regulatory element essential for the anaerobic induction
ErCE56	ARE	AAACCA	1791	6	Zea mays	cis-acting regulatory element essential for the anaerobic induction
ErCE56	CAT-box	GCCACT	219	6	Arabidopsis thaliana	cis-acting regulatory element related to meristem expression
ErCE56	CGTCA-motif	CGTCA	1224	5	Hordeum vulgare	cis-acting regulatory element involved in the MeJA-responsiveness
ErCE56	CGTCA-motif	CGTCA	1336	5	Hordeum vulgare	cis-acting regulatory element involved in the MeJA-responsiveness
ErCE56	GATA-motif	AAGATAAGATT	1616	10	Arabidopsis thaliana	part of a light responsive element
ErCE56	G-BOX	TACGTG	840	6	Arabidopsis thaliana	cis-acting regulatory element involved in light responsiveness
ErCE56	MBS	CAACTG	121	6	Arabidopsis thaliana	MYB binding site involved in drought-inducibility
ErCE56	MBS	CAACTG	388	6	Arabidopsis thaliana	MYB binding site involved in drought-inducibility
ErCE56	P-box	CCTTTTG	892	7	Oryza sativa	gibberellin-responsive element
ErCE56	TCA-element	CCATCTTTTT	753	9	Nicotiana tabacum	cis-acting element involved in salicylic acid responsiveness
ErCE56	TC-rich repeats	GTTTTCTTAC	226	9	Nicotiana tabacum	cis-acting element involved in defense and stress responsiveness
ErCE56	TCT-motif	TCTTAC	1172	6	Arabidopsis thaliana	part of a light responsive element
ErCE56	TCT-motif	TCTTAC	1198	6	Arabidopsis thaliana	part of a light responsive element
ErCE56	TGACG-motif	TGACG	1224	5	Hordeum vulgare	cis-acting regulatory element involved in the MeJA-responsiveness
ErCE56	TGACG-motif	TGACG	1336	5	Hordeum vulgare	cis-acting regulatory element involved in the MeJA-responsiveness
ErCE56	TGA-element	AACGAC	247	6	Brassica oleracea	auxin-responsive element
ErCE57	A-box	CCGTCC	633	6	Petroselinum crispum	cis-acting regulatory element
ErCE57	A-box	CCGTCC	1668	6	Petroselinum crispum	cis-acting regulatory element
ErCE57	ABRE	CACGTG	114	6	Arabidopsis thaliana	cis-acting element involved in the abscisic acid responsiveness
ErCE57	ABRE	ACGTG	115	5	Arabidopsis thaliana	cis-acting element involved in the abscisic acid responsiveness
ErCE57	ABRE	ACGTG	1174	5	Arabidopsis thaliana	cis-acting element involved in the abscisic acid responsiveness
ErCE57	ABRE	GCAACGTGTC	1724	9	Hordeum vulgare	cis-acting element involved in the abscisic acid responsiveness
ErCE57	ARE	AAACCA	17	6	Zea mays	cis-acting regulatory element essential for the anaerobic induction
ErCE57	ARE	AAACCA	153	6	Zea mays	cis-acting regulatory element essential for the anaerobic induction
ErCE57	ARE	AAACCA	1354	6	Zea mays	cis-acting regulatory element essential for the anaerobic induction
ErCE57	Box 4	ATTAAT	1405	6	Petroselinum crispum	part of a conserved DNA module involved in light responsiveness
ErCE57	CGTCA-motif	CGTCA	484	5	Hordeum vulgare	cis-acting regulatory element involved in the MeJA-responsiveness
ErCE57	CGTCA-motif	CGTCA	1172	5	Hordeum vulgare	cis-acting regulatory element involved in the MeJA-responsiveness
ErCE57	CGTCA-motif	CGTCA	1745	5	Hordeum vulgare	cis-acting regulatory element involved in the MeJA-responsiveness
ErCE57	G-BOX	CACGTG	114	6	Arabidopsis thaliana	cis-acting regulatory element involved in light responsiveness
ErCE57	G-BOX	CACGAC	507	6	Zea mays	cis-acting regulatory element involved in light responsiveness
ErCE57	G-BOX	CACGTC	1173	6	Zea mays	cis-acting regulatory element involved in light responsiveness
ErCE57	G-BOX	CACGAC	1265	6	Zea mays	cis-acting regulatory element involved in light responsiveness
ErCE57	G-BOX	CACGTG	114	6	Pisum sativum	cis-acting regulatory element involved in light responsiveness
ErCE57	MBS	CAACTG	333	6	Arabidopsis thaliana	MYB binding site involved in drought-inducibility
ErCE57	MBS	CAACTG	1238	6	Arabidopsis thaliana	MYB binding site involved in drought-inducibility
ErCE57	MBS	CAACTG	1691	6	Arabidopsis thaliana	MYB binding site involved in drought-inducibility
ErCE57	MBS	CAACTG	1989	6	Arabidopsis thaliana	MYB binding site involved in drought-inducibility
ErCE57	O2-site	GATGATGTGG	1411	9	Zea mays	cis-acting regulatory element involved in zein metabolism regulation
ErCE57	TCA-element	CCATCTTTTT	452	9	Nicotiana tabacum	cis-acting element involved in salicylic acid responsiveness
ErCE57	TCA-element	CCATCTTTTT	1538	9	Nicotiana tabacum	cis-acting element involved in salicylic acid responsiveness
ErCE57	TCT-motif	TCTTAC	476	6	Arabidopsis thaliana	part of a light responsive element
ErCE57	TGACG-motif	TGACG	484	5	Hordeum vulgare	cis-acting regulatory element involved in the MeJA-responsiveness
ErCE57	TGACG-motif	TGACG	1172	5	Hordeum vulgare	cis-acting regulatory element involved in the MeJA-responsiveness
ErCE57	TGACG-motif	TGACG	1745	5	Hordeum vulgare	cis-acting regulatory element involved in the MeJA-responsiveness
ErCE57	TGA-element	AACGAC	465	6	Brassica oleracea	auxin-responsive element
ErCE57	TGA-element	AACGAC	869	6	Brassica oleracea	auxin-responsive element
ErCE58	ABRE	GCCGCGTGGC	381	9	Oryza sativa	cis-acting element involved in the abscisic acid responsiveness
ErCE58	ABRE	ACGTG	471	5	Arabidopsis thaliana	cis-acting element involved in the abscisic acid responsiveness
ErCE58	ABRE	ACGTG	687	5	Arabidopsis thaliana	cis-acting element involved in the abscisic acid responsiveness
ErCE58	ARE	AAACCA	10	6	Zea mays	cis-acting regulatory element essential for the anaerobic induction
ErCE58	CCAAT-box	CAACGG	1700	6	Hordeum vulgare	MYBHv1 binding site
ErCE58	CGTCA-motif	CGTCA	387	5	Hordeum vulgare	cis-acting regulatory element involved in the MeJA-responsiveness
ErCE58	CGTCA-motif	CGTCA	566	5	Hordeum vulgare	cis-acting regulatory element involved in the MeJA-responsiveness
ErCE58	CGTCA-motif	CGTCA	704	5	Hordeum vulgare	cis-acting regulatory element involved in the MeJA-responsiveness
ErCE58	G-BOX	TACGTG	471	6	Arabidopsis thaliana	cis-acting regulatory element involved in light responsiveness
ErCE58	G-BOX	CACGTC	686	6	Zea mays	cis-acting regulatory element involved in light responsiveness
ErCE58	G-BOX	CACGAC	1575	6	Zea mays	cis-acting regulatory element involved in light responsiveness
ErCE58	GT1-motif	GGTTAAT	1890	7	Avena sativa	light responsive element
ErCE58	GT1-motif	GGTTAA	1891	6	Arabidopsis thaliana	light responsive element
ErCE58	LTR	CCGAAA	798	6	Hordeum vulgare	cis-acting element involved in low-temperature responsiveness
ErCE58	LTR	CCGAAA	1387	6	Hordeum vulgare	cis-acting element involved in low-temperature responsiveness
ErCE58	LTR	CCGAAA	1543	6	Hordeum vulgare	cis-acting element involved in low-temperature responsiveness
ErCE58	MBS	CAACTG	644	6	Arabidopsis thaliana	MYB binding site involved in drought-inducibility
ErCE58	O2-site	GATGATGTGG	1433	9	Zea mays	cis-acting regulatory element involved in zein metabolism regulation
ErCE58	O2-site	GATGATGTGG	1691	9	Zea mays	cis-acting regulatory element involved in zein metabolism regulation
ErCE58	Sp1	GGGCGG	915	6	Oryza sativa	light responsive element
ErCE58	Sp1	GGGCGG	1409	6	Oryza sativa	light responsive element
ErCE58	TCA-element	TCAGAAGAGG	406	9	Brassica oleracea	cis-acting element involved in salicylic acid responsiveness
ErCE58	TGACG-motif	TGACG	387	5	Hordeum vulgare	cis-acting regulatory element involved in the MeJA-responsiveness
ErCE58	TGACG-motif	TGACG	566	5	Hordeum vulgare	cis-acting regulatory element involved in the MeJA-responsiveness
ErCE58	TGACG-motif	TGACG	704	5	Hordeum vulgare	cis-acting regulatory element involved in the MeJA-responsiveness
ErCE59	A-box	CCGTCC	97	6	Petroselinum crispum	cis-acting regulatory element
ErCE59	A-box	CCGTCC	1413	6	Petroselinum crispum	cis-acting regulatory element
ErCE59	ABRE	CGTACGTGCA	1650	9	Hordeum vulgare	cis-acting element involved in the abscisic acid responsiveness
ErCE59	ARE	AAACCA	532	6	Zea mays	cis-acting regulatory element essential for the anaerobic induction
ErCE59	ARE	AAACCA	1629	6	Zea mays	cis-acting regulatory element essential for the anaerobic induction
ErCE59	CGTCA-motif	CGTCA	47	5	Hordeum vulgare	cis-acting regulatory element involved in the MeJA-responsiveness
ErCE59	CGTCA-motif	CGTCA	1308	5	Hordeum vulgare	cis-acting regulatory element involved in the MeJA-responsiveness
ErCE59	CGTCA-motif	CGTCA	1437	5	Hordeum vulgare	cis-acting regulatory element involved in the MeJA-responsiveness
ErCE59	GATA-motif	GATAGGG	1001	7	Pisum sativum	part of a light responsive element
ErCE59	G-BOX	CACGAC	1874	6	Zea mays	cis-acting regulatory element involved in light responsiveness
ErCE59	MBS	CAACTG	467	6	Arabidopsis thaliana	MYB binding site involved in drought-inducibility
ErCE59	Sp1	GGGCGG	1542	6	Oryza sativa	light responsive element
ErCE59	TGACG-motif	TGACG	47	5	Hordeum vulgare	cis-acting regulatory element involved in the MeJA-responsiveness
ErCE59	TGACG-motif	TGACG	1308	5	Hordeum vulgare	cis-acting regulatory element involved in the MeJA-responsiveness
ErCE59	TGACG-motif	TGACG	1437	5	Hordeum vulgare	cis-acting regulatory element involved in the MeJA-responsiveness
ErCE60	A-box	CCGTCC	50	6	Petroselinum crispum	cis-acting regulatory element
ErCE60	A-box	CCGTCC	451	6	Petroselinum crispum	cis-acting regulatory element
ErCE60	ABRE	ACGTG	219	5	Arabidopsis thaliana	cis-acting element involved in the abscisic acid responsiveness
ErCE60	ABRE	TACGTGTC	239	8	Oryza sativa	cis-acting element involved in the abscisic acid responsiveness
ErCE60	ABRE	ACGTG	240	5	Arabidopsis thaliana	cis-acting element involved in the abscisic acid responsiveness
ErCE60	Box 4	ATTAAT	1973	6	Petroselinum crispum	part of a conserved DNA module involved in light responsiveness
ErCE60	CCAAT-box	CAACGG	1444	6	Hordeum vulgare	MYBHv1 binding site
ErCE60	CCAAT-box	CAACGG	1879	6	Hordeum vulgare	MYBHv1 binding site
ErCE60	CGTCA-motif	CGTCA	40	5	Hordeum vulgare	cis-acting regulatory element involved in the MeJA-responsiveness
ErCE60	CGTCA-motif	CGTCA	141	5	Hordeum vulgare	cis-acting regulatory element involved in the MeJA-responsiveness
ErCE60	CGTCA-motif	CGTCA	288	5	Hordeum vulgare	cis-acting regulatory element involved in the MeJA-responsiveness
ErCE60	CGTCA-motif	CGTCA	1578	5	Hordeum vulgare	cis-acting regulatory element involved in the MeJA-responsiveness
ErCE60	G-BOX	CACGAC	68	6	Zea mays	cis-acting regulatory element involved in light responsiveness
ErCE60	G-BOX	CACGTC	218	6	Zea mays	cis-acting regulatory element involved in light responsiveness
ErCE60	G-BOX	TACGTG	239	6	Arabidopsis thaliana	cis-acting regulatory element involved in light responsiveness
ErCE60	G-BOX	CACGAC	244	6	Zea mays	cis-acting regulatory element involved in light responsiveness
ErCE60	G-BOX	CACGAC	980	6	Zea mays	cis-acting regulatory element involved in light responsiveness
ErCE60	G-BOX	CACGAC	1912	6	Zea mays	cis-acting regulatory element involved in light responsiveness
ErCE60	GC-motif	CCCCCG	632	6	Zea mays	enhancer-like element involved in anoxic specific inducibility
ErCE60	GT1-motif	GGTTAA	1355	6	Arabidopsis thaliana	light responsive element
ErCE60	Sp1	GGGCGG	126	6	Oryza sativa	light responsive element
ErCE60	Sp1	GGGCGG	455	6	Oryza sativa	light responsive element
ErCE60	Sp1	GGGCGG	919	6	Oryza sativa	light responsive element
ErCE60	Sp1	GGGCGG	1543	6	Oryza sativa	light responsive element
ErCE60	TGACG-motif	TGACG	40	5	Hordeum vulgare	cis-acting regulatory element involved in the MeJA-responsiveness
ErCE60	TGACG-motif	TGACG	141	5	Hordeum vulgare	cis-acting regulatory element involved in the MeJA-responsiveness
ErCE60	TGACG-motif	TGACG	288	5	Hordeum vulgare	cis-acting regulatory element involved in the MeJA-responsiveness
ErCE60	TGACG-motif	TGACG	1578	5	Hordeum vulgare	cis-acting regulatory element involved in the MeJA-responsiveness
ErCE60	TGA-element	AACGAC	1706	6	Brassica oleracea	auxin-responsive element
ErCE61	ABRE	CACGTG	242	6	Arabidopsis thaliana	cis-acting element involved in the abscisic acid responsiveness
ErCE61	ABRE	ACGTG	243	5	Arabidopsis thaliana	cis-acting element involved in the abscisic acid responsiveness
ErCE61	ABRE	ACGTG	333	5	Arabidopsis thaliana	cis-acting element involved in the abscisic acid responsiveness
ErCE61	ABRE	ACGTG	620	5	Arabidopsis thaliana	cis-acting element involved in the abscisic acid responsiveness
ErCE61	ABRE	ACGTG	722	5	Arabidopsis thaliana	cis-acting element involved in the abscisic acid responsiveness
ErCE61	ABRE	ACGTG	1556	5	Arabidopsis thaliana	cis-acting element involved in the abscisic acid responsiveness
ErCE61	ARE	AAACCA	415	6	Zea mays	cis-acting regulatory element essential for the anaerobic induction
ErCE61	ARE	AAACCA	873	6	Zea mays	cis-acting regulatory element essential for the anaerobic induction
ErCE61	CAT-box	GCCACT	744	6	Arabidopsis thaliana	cis-acting regulatory element related to meristem expression
ErCE61	CAT-box	GCCACT	854	6	Arabidopsis thaliana	cis-acting regulatory element related to meristem expression
ErCE61	CAT-box	GCCACT	937	6	Arabidopsis thaliana	cis-acting regulatory element related to meristem expression
ErCE61	CCAAT-box	CAACGG	1342	6	Hordeum vulgare	MYBHv1 binding site
ErCE61	CCAAT-box	CAACGG	1483	6	Hordeum vulgare	MYBHv1 binding site
ErCE61	CGTCA-motif	CGTCA	1510	5	Hordeum vulgare	cis-acting regulatory element involved in the MeJA-responsiveness
ErCE61	CGTCA-motif	CGTCA	1558	5	Hordeum vulgare	cis-acting regulatory element involved in the MeJA-responsiveness
ErCE61	CGTCA-motif	CGTCA	1585	5	Hordeum vulgare	cis-acting regulatory element involved in the MeJA-responsiveness
ErCE61	G-BOX	CACGTG	242	6	Arabidopsis thaliana	cis-acting regulatory element involved in light responsiveness
ErCE61	G-BOX	CACGTC	332	6	Zea mays	cis-acting regulatory element involved in light responsiveness
ErCE61	G-BOX	CACGTC	619	6	Zea mays	cis-acting regulatory element involved in light responsiveness
ErCE61	G-BOX	CACGTC	1556	6	Zea mays	cis-acting regulatory element involved in light responsiveness
ErCE61	G-BOX	CACGTG	242	6	Pisum sativum	cis-acting regulatory element involved in light responsiveness
ErCE61	G-BOX	CACGTT	722	6	Pisum sativum	cis-acting regulatory element involved in light responsiveness
ErCE61	GC-motif	CCCCCG	804	6	Zea mays	enhancer-like element involved in anoxic specific inducibility
ErCE61	GC-motif	CCCCCG	1619	6	Zea mays	enhancer-like element involved in anoxic specific inducibility
ErCE61	LTR	CCGAAA	869	6	Hordeum vulgare	cis-acting element involved in low-temperature responsiveness
ErCE61	LTR	CCGAAA	1029	6	Hordeum vulgare	cis-acting element involved in low-temperature responsiveness
ErCE61	MBS	CAACTG	1309	6	Arabidopsis thaliana	MYB binding site involved in drought-inducibility
ErCE61	O2-site	GTTGACGTGA	1555	9	Zea mays	cis-acting regulatory element involved in zein metabolism regulation
ErCE61	Sp1	GGGCGG	1668	6	Oryza sativa	light responsive element
ErCE61	TCA-element	CCATCTTTTT	691	9	Nicotiana tabacum	cis-acting element involved in salicylic acid responsiveness
ErCE61	TGACG-motif	TGACG	1510	5	Hordeum vulgare	cis-acting regulatory element involved in the MeJA-responsiveness
ErCE61	TGACG-motif	TGACG	1558	5	Hordeum vulgare	cis-acting regulatory element involved in the MeJA-responsiveness
ErCE61	TGACG-motif	TGACG	1585	5	Hordeum vulgare	cis-acting regulatory element involved in the MeJA-responsiveness
ErCE61	TGA-element	AACGAC	823	6	Brassica oleracea	auxin-responsive element
ErCE62	A-box	CCGTCC	1228	6	Petroselinum crispum	cis-acting regulatory element
ErCE62	ABRE	CACGTG	166	6	Arabidopsis thaliana	cis-acting element involved in the abscisic acid responsiveness
ErCE62	ABRE	ACGTG	167	5	Arabidopsis thaliana	cis-acting element involved in the abscisic acid responsiveness
ErCE62	ABRE	ACGTG	851	5	Arabidopsis thaliana	cis-acting element involved in the abscisic acid responsiveness
ErCE62	ABRE	GACACGTACGT	856	10	Oryza sativa	cis-acting element involved in the abscisic acid responsiveness
ErCE62	ABRE	ACGTG	1479	5	Arabidopsis thaliana	cis-acting element involved in the abscisic acid responsiveness
ErCE62	ARE	AAACCA	824	6	Zea mays	cis-acting regulatory element essential for the anaerobic induction
ErCE62	CAT-box	GCCACT	38	6	Arabidopsis thaliana	cis-acting regulatory element related to meristem expression
ErCE62	CAT-box	GCCACT	448	6	Arabidopsis thaliana	cis-acting regulatory element related to meristem expression
ErCE62	CCAAT-box	CAACGG	3	6	Hordeum vulgare	MYBHv1 binding site
ErCE62	CCAAT-box	CAACGG	47	6	Hordeum vulgare	MYBHv1 binding site
ErCE62	CCAAT-box	CAACGG	1812	6	Hordeum vulgare	MYBHv1 binding site
ErCE62	CCAAT-box	CAACGG	1866	6	Hordeum vulgare	MYBHv1 binding site
ErCE62	CGTCA-motif	CGTCA	1477	5	Hordeum vulgare	cis-acting regulatory element involved in the MeJA-responsiveness
ErCE62	CGTCA-motif	CGTCA	1764	5	Hordeum vulgare	cis-acting regulatory element involved in the MeJA-responsiveness
ErCE62	CGTCA-motif	CGTCA	1785	5	Hordeum vulgare	cis-acting regulatory element involved in the MeJA-responsiveness
ErCE62	G-BOX	CACGTG	166	6	Arabidopsis thaliana	cis-acting regulatory element involved in light responsiveness
ErCE62	G-BOX	CACGAC	413	6	Zea mays	cis-acting regulatory element involved in light responsiveness
ErCE62	G-BOX	TACGTG	851	6	Arabidopsis thaliana	cis-acting regulatory element involved in light responsiveness
ErCE62	G-BOX	CACGTC	1478	6	Zea mays	cis-acting regulatory element involved in light responsiveness
ErCE62	G-BOX	CACGTG	166	6	Pisum sativum	cis-acting regulatory element involved in light responsiveness
ErCE62	GC-motif	CCCCCG	1032	6	Zea mays	enhancer-like element involved in anoxic specific inducibility
ErCE62	GC-motif	CCCCCG	1324	6	Zea mays	enhancer-like element involved in anoxic specific inducibility
ErCE62	GT1-motif	GGTTAA	304	6	Arabidopsis thaliana	light responsive element
ErCE62	GT1-motif	GGTTAAT	1211	7	Avena sativa	light responsive element
ErCE62	GT1-motif	GGTTAA	1309	6	Arabidopsis thaliana	light responsive element
ErCE62	MBS	CAACTG	1896	6	Arabidopsis thaliana	MYB binding site involved in drought-inducibility
ErCE62	O2-site	GATGACATGG	1576	9	Zea mays	cis-acting regulatory element involved in zein metabolism regulation
ErCE62	P-box	CCTTTTG	1287	7	Oryza sativa	gibberellin-responsive element
ErCE62	TCT-motif	TCTTAC	261	6	Arabidopsis thaliana	part of a light responsive element
ErCE62	TCT-motif	TCTTAC	1607	6	Arabidopsis thaliana	part of a light responsive element
ErCE62	TGACG-motif	TGACG	1477	5	Hordeum vulgare	cis-acting regulatory element involved in the MeJA-responsiveness
ErCE62	TGACG-motif	TGACG	1764	5	Hordeum vulgare	cis-acting regulatory element involved in the MeJA-responsiveness
ErCE62	TGACG-motif	TGACG	1785	5	Hordeum vulgare	cis-acting regulatory element involved in the MeJA-responsiveness
ErCE62	TGA-element	AACGAC	323	6	Brassica oleracea	auxin-responsive element
ErCE62	TGA-element	AACGAC	1753	6	Brassica oleracea	auxin-responsive element
ErCE63	ABRE	GCCGCGTGGC	607	9	Oryza sativa	cis-acting element involved in the abscisic acid responsiveness
ErCE63	CGTCA-motif	CGTCA	568	5	Hordeum vulgare	cis-acting regulatory element involved in the MeJA-responsiveness
ErCE63	CGTCA-motif	CGTCA	1763	5	Hordeum vulgare	cis-acting regulatory element involved in the MeJA-responsiveness
ErCE63	GATA-motif	GATAGGA	1182	7	Arabidopsis thaliana	part of a light responsive element
ErCE63	G-BOX	GCCACGTGGA	1986	9	Arabidopsis thaliana	cis-acting regulatory element involved in light responsiveness
ErCE63	MBS	CAACTG	1901	6	Arabidopsis thaliana	MYB binding site involved in drought-inducibility
ErCE63	O2-site	GATGACATGG	793	9	Zea mays	cis-acting regulatory element involved in zein metabolism regulation
ErCE63	TGACG-motif	TGACG	568	5	Hordeum vulgare	cis-acting regulatory element involved in the MeJA-responsiveness
ErCE63	TGACG-motif	TGACG	1763	5	Hordeum vulgare	cis-acting regulatory element involved in the MeJA-responsiveness
ErCE64	ABRE	CACGTG	1157	6	Arabidopsis thaliana	cis-acting element involved in the abscisic acid responsiveness
ErCE64	ABRE	ACGTG	1158	5	Arabidopsis thaliana	cis-acting element involved in the abscisic acid responsiveness
ErCE64	ABRE	ACGTG	1469	5	Arabidopsis thaliana	cis-acting element involved in the abscisic acid responsiveness
ErCE64	ARE	AAACCA	328	6	Zea mays	cis-acting regulatory element essential for the anaerobic induction
ErCE64	ARE	AAACCA	422	6	Zea mays	cis-acting regulatory element essential for the anaerobic induction
ErCE64	CAT-box	GCCACT	782	6	Arabidopsis thaliana	cis-acting regulatory element related to meristem expression
ErCE64	CCAAT-box	CAACGG	654	6	Hordeum vulgare	MYBHv1 binding site
ErCE64	CCAAT-box	CAACGG	725	6	Hordeum vulgare	MYBHv1 binding site
ErCE64	CCAAT-box	CAACGG	1553	6	Hordeum vulgare	MYBHv1 binding site
ErCE64	CCAAT-box	CAACGG	1755	6	Hordeum vulgare	MYBHv1 binding site
ErCE64	CGTCA-motif	CGTCA	153	5	Hordeum vulgare	cis-acting regulatory element involved in the MeJA-responsiveness
ErCE64	CGTCA-motif	CGTCA	1098	5	Hordeum vulgare	cis-acting regulatory element involved in the MeJA-responsiveness
ErCE64	GARE-motif	TCTGTTG	428	7	Brassica oleracea	gibberellin-responsive element
ErCE64	G-BOX	CACGTG	1157	6	Arabidopsis thaliana	cis-acting regulatory element involved in light responsiveness
ErCE64	G-BOX	TACGTG	1468	6	Arabidopsis thaliana	cis-acting regulatory element involved in light responsiveness
ErCE64	G-BOX	CACGTG	1157	6	Pisum sativum	cis-acting regulatory element involved in light responsiveness
ErCE64	LTR	CCGAAA	167	6	Hordeum vulgare	cis-acting element involved in low-temperature responsiveness
ErCE64	LTR	CCGAAA	1718	6	Hordeum vulgare	cis-acting element involved in low-temperature responsiveness
ErCE64	P-box	CCTTTTG	20	7	Oryza sativa	gibberellin-responsive element
ErCE64	TGACG-motif	TGACG	153	5	Hordeum vulgare	cis-acting regulatory element involved in the MeJA-responsiveness
ErCE64	TGACG-motif	TGACG	1098	5	Hordeum vulgare	cis-acting regulatory element involved in the MeJA-responsiveness
ErCE65	ABRE	ACGTG	436	5	Arabidopsis thaliana	cis-acting element involved in the abscisic acid responsiveness
ErCE65	ABRE	ACGTG	1075	5	Arabidopsis thaliana	cis-acting element involved in the abscisic acid responsiveness
ErCE65	ABRE	ACGTG	1160	5	Arabidopsis thaliana	cis-acting element involved in the abscisic acid responsiveness
ErCE65	ABRE	ACGTG	1335	5	Arabidopsis thaliana	cis-acting element involved in the abscisic acid responsiveness
ErCE65	ARE	AAACCA	1698	6	Zea mays	cis-acting regulatory element essential for the anaerobic induction
ErCE65	ATCT-motif	AATCTAATCC	479	9	Pisum sativum	part of a conserved DNA module involved in light responsiveness
ErCE65	CCAAT-box	CAACGG	823	6	Hordeum vulgare	MYBHv1 binding site
ErCE65	CGTCA-motif	CGTCA	199	5	Hordeum vulgare	cis-acting regulatory element involved in the MeJA-responsiveness
ErCE65	CGTCA-motif	CGTCA	799	5	Hordeum vulgare	cis-acting regulatory element involved in the MeJA-responsiveness
ErCE65	CGTCA-motif	CGTCA	1255	5	Hordeum vulgare	cis-acting regulatory element involved in the MeJA-responsiveness
ErCE65	CGTCA-motif	CGTCA	1320	5	Hordeum vulgare	cis-acting regulatory element involved in the MeJA-responsiveness
ErCE65	CGTCA-motif	CGTCA	1344	5	Hordeum vulgare	cis-acting regulatory element involved in the MeJA-responsiveness
ErCE65	G-BOX	GCCACGTGGA	622	9	Arabidopsis thaliana	cis-acting regulatory element involved in light responsiveness
ErCE65	G-BOX	TACGTG	1160	6	Arabidopsis thaliana	cis-acting regulatory element involved in light responsiveness
ErCE65	G-BOX	CACGTC	1334	6	Zea mays	cis-acting regulatory element involved in light responsiveness
ErCE65	G-BOX	CACGTT	435	6	Pisum sativum	cis-acting regulatory element involved in light responsiveness
ErCE65	G-BOX	CACGTT	1075	6	Pisum sativum	cis-acting regulatory element involved in light responsiveness
ErCE65	GC-motif	CCCCCG	283	6	Zea mays	enhancer-like element involved in anoxic specific inducibility
ErCE65	GT1-motif	GGTTAA	1224	6	Arabidopsis thaliana	light responsive element
ErCE65	TCT-motif	TCTTAC	930	6	Arabidopsis thaliana	part of a light responsive element
ErCE65	TCT-motif	TCTTAC	964	6	Arabidopsis thaliana	part of a light responsive element
ErCE65	TGACG-motif	TGACG	199	5	Hordeum vulgare	cis-acting regulatory element involved in the MeJA-responsiveness
ErCE65	TGACG-motif	TGACG	799	5	Hordeum vulgare	cis-acting regulatory element involved in the MeJA-responsiveness
ErCE65	TGACG-motif	TGACG	1255	5	Hordeum vulgare	cis-acting regulatory element involved in the MeJA-responsiveness
ErCE65	TGACG-motif	TGACG	1320	5	Hordeum vulgare	cis-acting regulatory element involved in the MeJA-responsiveness
ErCE65	TGACG-motif	TGACG	1344	5	Hordeum vulgare	cis-acting regulatory element involved in the MeJA-responsiveness
ErCE65	TGA-element	AACGAC	1711	6	Brassica oleracea	auxin-responsive element
ErCE66	A-box	CCGTCC	358	6	Petroselinum crispum	cis-acting regulatory element
ErCE66	A-box	CCGTCC	1816	6	Petroselinum crispum	cis-acting regulatory element
ErCE66	ABRE	ACGTG	1206	5	Arabidopsis thaliana	cis-acting element involved in the abscisic acid responsiveness
ErCE66	AuxRR-core	GGTCCAT	1662	7	Nicotiana tabacum	cis-acting regulatory element involved in auxin responsiveness
ErCE66	CGTCA-motif	CGTCA	537	5	Hordeum vulgare	cis-acting regulatory element involved in the MeJA-responsiveness
ErCE66	CGTCA-motif	CGTCA	1011	5	Hordeum vulgare	cis-acting regulatory element involved in the MeJA-responsiveness
ErCE66	CGTCA-motif	CGTCA	1577	5	Hordeum vulgare	cis-acting regulatory element involved in the MeJA-responsiveness
ErCE66	CGTCA-motif	CGTCA	1895	5	Hordeum vulgare	cis-acting regulatory element involved in the MeJA-responsiveness
ErCE66	GARE-motif	TCTGTTG	665	7	Brassica oleracea	gibberellin-responsive element
ErCE66	GATA-motif	GATAGGA	1263	7	Arabidopsis thaliana	part of a light responsive element
ErCE66	G-BOX	CACGTT	1206	6	Pisum sativum	cis-acting regulatory element involved in light responsiveness
ErCE66	G-BOX	CACGAC	11	6	Zea mays	cis-acting regulatory element involved in light responsiveness
ErCE66	G-BOX	CACGAC	688	6	Zea mays	cis-acting regulatory element involved in light responsiveness
ErCE66	GC-motif	CCCCCG	1950	6	Zea mays	enhancer-like element involved in anoxic specific inducibility
ErCE66	GC-motif	CCCCCG	1990	6	Zea mays	enhancer-like element involved in anoxic specific inducibility
ErCE66	GT1-motif	GGTTAA	184	6	Arabidopsis thaliana	light responsive element
ErCE66	LTR	CCGAAA	92	6	Hordeum vulgare	cis-acting element involved in low-temperature responsiveness
ErCE66	LTR	CCGAAA	525	6	Hordeum vulgare	cis-acting element involved in low-temperature responsiveness
ErCE66	MBS	CAACTG	224	6	Arabidopsis thaliana	MYB binding site involved in drought-inducibility
ErCE66	MBS	CAACTG	1033	6	Arabidopsis thaliana	MYB binding site involved in drought-inducibility
ErCE66	O2-site	GTTGACGTGA	1892	9	Zea mays	cis-acting regulatory element involved in zein metabolism regulation
ErCE66	Sp1	GGGCGG	65	6	Oryza sativa	light responsive element
ErCE66	Sp1	GGGCGG	261	6	Oryza sativa	light responsive element
ErCE66	Sp1	GGGCGG	1850	6	Oryza sativa	light responsive element
ErCE66	TCT-motif	TCTTAC	1288	6	Arabidopsis thaliana	part of a light responsive element
ErCE66	TGACG-motif	TGACG	537	5	Hordeum vulgare	cis-acting regulatory element involved in the MeJA-responsiveness
ErCE66	TGACG-motif	TGACG	1011	5	Hordeum vulgare	cis-acting regulatory element involved in the MeJA-responsiveness
ErCE66	TGACG-motif	TGACG	1577	5	Hordeum vulgare	cis-acting regulatory element involved in the MeJA-responsiveness
ErCE66	TGACG-motif	TGACG	1895	5	Hordeum vulgare	cis-acting regulatory element involved in the MeJA-responsiveness
ErCE67	ABRE	ACGTG	87	5	Arabidopsis thaliana	cis-acting element involved in the abscisic acid responsiveness
ErCE67	ABRE	TACGGTC	145	7	Arabidopsis thaliana	cis-acting element involved in the abscisic acid responsiveness
ErCE67	ABRE	ACGTG	376	5	Arabidopsis thaliana	cis-acting element involved in the abscisic acid responsiveness
ErCE67	ABRE	ACGTG	1215	5	Arabidopsis thaliana	cis-acting element involved in the abscisic acid responsiveness
ErCE67	ABRE	ACGTG	1518	5	Arabidopsis thaliana	cis-acting element involved in the abscisic acid responsiveness
ErCE67	ABRE	ACGTG	1598	5	Arabidopsis thaliana	cis-acting element involved in the abscisic acid responsiveness
ErCE67	ARE	AAACCA	214	6	Zea mays	cis-acting regulatory element essential for the anaerobic induction
ErCE67	ARE	AAACCA	1269	6	Zea mays	cis-acting regulatory element essential for the anaerobic induction
ErCE67	ATCT-motif	AATCTAATCC	760	9	Pisum sativum	part of a conserved DNA module involved in light responsiveness
ErCE67	CAT-box	GCCACT	1663	6	Arabidopsis thaliana	cis-acting regulatory element related to meristem expression
ErCE67	CGTCA-motif	CGTCA	588	5	Hordeum vulgare	cis-acting regulatory element involved in the MeJA-responsiveness
ErCE67	CGTCA-motif	CGTCA	807	5	Hordeum vulgare	cis-acting regulatory element involved in the MeJA-responsiveness
ErCE67	CGTCA-motif	CGTCA	1047	5	Hordeum vulgare	cis-acting regulatory element involved in the MeJA-responsiveness
ErCE67	CGTCA-motif	CGTCA	1213	5	Hordeum vulgare	cis-acting regulatory element involved in the MeJA-responsiveness
ErCE67	CGTCA-motif	CGTCA	1505	5	Hordeum vulgare	cis-acting regulatory element involved in the MeJA-responsiveness
ErCE67	CGTCA-motif	CGTCA	1704	5	Hordeum vulgare	cis-acting regulatory element involved in the MeJA-responsiveness
ErCE67	CGTCA-motif	CGTCA	1785	5	Hordeum vulgare	cis-acting regulatory element involved in the MeJA-responsiveness
ErCE67	GATA-motif	GATAGGA	1307	7	Arabidopsis thaliana	part of a light responsive element
ErCE67	G-BOX	CACGTC	1214	6	Zea mays	cis-acting regulatory element involved in light responsiveness
ErCE67	G-BOX	CACGTT	86	6	Pisum sativum	cis-acting regulatory element involved in light responsiveness
ErCE67	G-BOX	CACGTT	376	6	Pisum sativum	cis-acting regulatory element involved in light responsiveness
ErCE67	G-BOX	CACGTT	1517	6	Pisum sativum	cis-acting regulatory element involved in light responsiveness
ErCE67	G-BOX	CACGTT	1597	6	Pisum sativum	cis-acting regulatory element involved in light responsiveness
ErCE67	O2-site	GATGATGTGG	1211	9	Zea mays	cis-acting regulatory element involved in zein metabolism regulation
ErCE67	O2-site	GATGATGTGG	1465	9	Zea mays	cis-acting regulatory element involved in zein metabolism regulation
ErCE67	P-box	CCTTTTG	39	7	Oryza sativa	gibberellin-responsive element
ErCE67	TC-rich repeats	GTTTTCTTAC	149	9	Nicotiana tabacum	cis-acting element involved in defense and stress responsiveness
ErCE67	TGACG-motif	TGACG	588	5	Hordeum vulgare	cis-acting regulatory element involved in the MeJA-responsiveness
ErCE67	TGACG-motif	TGACG	807	5	Hordeum vulgare	cis-acting regulatory element involved in the MeJA-responsiveness
ErCE67	TGACG-motif	TGACG	1047	5	Hordeum vulgare	cis-acting regulatory element involved in the MeJA-responsiveness
ErCE67	TGACG-motif	TGACG	1213	5	Hordeum vulgare	cis-acting regulatory element involved in the MeJA-responsiveness
ErCE67	TGACG-motif	TGACG	1505	5	Hordeum vulgare	cis-acting regulatory element involved in the MeJA-responsiveness
ErCE67	TGACG-motif	TGACG	1704	5	Hordeum vulgare	cis-acting regulatory element involved in the MeJA-responsiveness
ErCE67	TGACG-motif	TGACG	1785	5	Hordeum vulgare	cis-acting regulatory element involved in the MeJA-responsiveness
ErCE67	TGA-element	AACGAC	142	6	Brassica oleracea	auxin-responsive element
ErCE68	A-box	CCGTCC	661	6	Petroselinum crispum	cis-acting regulatory element
ErCE68	A-box	CCGTCC	1122	6	Petroselinum crispum	cis-acting regulatory element
ErCE68	A-box	CCGTCC	1374	6	Petroselinum crispum	cis-acting regulatory element
ErCE68	CCAAT-box	CAACGG	499	6	Hordeum vulgare	MYBHv1 binding site
ErCE68	CGTCA-motif	CGTCA	96	5	Hordeum vulgare	cis-acting regulatory element involved in the MeJA-responsiveness
ErCE68	CGTCA-motif	CGTCA	446	5	Hordeum vulgare	cis-acting regulatory element involved in the MeJA-responsiveness
ErCE68	CGTCA-motif	CGTCA	745	5	Hordeum vulgare	cis-acting regulatory element involved in the MeJA-responsiveness
ErCE68	CGTCA-motif	CGTCA	1531	5	Hordeum vulgare	cis-acting regulatory element involved in the MeJA-responsiveness
ErCE68	G-BOX	GCCACGTGGA	542	9	Arabidopsis thaliana	cis-acting regulatory element involved in light responsiveness
ErCE68	GC-motif	CCCCCG	823	6	Zea mays	enhancer-like element involved in anoxic specific inducibility
ErCE68	GC-motif	CCCCCG	1078	6	Zea mays	enhancer-like element involved in anoxic specific inducibility
ErCE68	P-box	CCTTTTG	1690	7	Oryza sativa	gibberellin-responsive element
ErCE68	Sp1	GGGCGG	355	6	Oryza sativa	light responsive element
ErCE68	Sp1	GGGCGG	476	6	Oryza sativa	light responsive element
ErCE68	Sp1	GGGCGG	1384	6	Oryza sativa	light responsive element
ErCE68	TGACG-motif	TGACG	96	5	Hordeum vulgare	cis-acting regulatory element involved in the MeJA-responsiveness
ErCE68	TGACG-motif	TGACG	446	5	Hordeum vulgare	cis-acting regulatory element involved in the MeJA-responsiveness
ErCE68	TGACG-motif	TGACG	745	5	Hordeum vulgare	cis-acting regulatory element involved in the MeJA-responsiveness
ErCE68	TGACG-motif	TGACG	1531	5	Hordeum vulgare	cis-acting regulatory element involved in the MeJA-responsiveness
ErCE68	TGA-element	AACGAC	794	6	Brassica oleracea	auxin-responsive element
ErCE69	A-box	CCGTCC	856	6	Petroselinum crispum	cis-acting regulatory element
ErCE69	ABRE	ACGTG	434	5	Arabidopsis thaliana	cis-acting element involved in the abscisic acid responsiveness
ErCE69	ABRE	ACGTG	867	5	Arabidopsis thaliana	cis-acting element involved in the abscisic acid responsiveness
ErCE69	ABRE	ACGTG	1023	5	Arabidopsis thaliana	cis-acting element involved in the abscisic acid responsiveness
ErCE69	ABRE	CACGTG	1283	6	Arabidopsis thaliana	cis-acting element involved in the abscisic acid responsiveness
ErCE69	ABRE	ACGTG	1284	5	Arabidopsis thaliana	cis-acting element involved in the abscisic acid responsiveness
ErCE69	ABRE	ACGTG	1443	5	Arabidopsis thaliana	cis-acting element involved in the abscisic acid responsiveness
ErCE69	ARE	AAACCA	779	6	Zea mays	cis-acting regulatory element essential for the anaerobic induction
ErCE69	ATCT-motif	AATCTAATCC	885	9	Pisum sativum	part of a conserved DNA module involved in light responsiveness
ErCE69	CCAAT-box	CAACGG	566	6	Hordeum vulgare	MYBHv1 binding site
ErCE69	CCAAT-box	CAACGG	1035	6	Hordeum vulgare	MYBHv1 binding site
ErCE69	CCAAT-box	CAACGG	1510	6	Hordeum vulgare	MYBHv1 binding site
ErCE69	CCAAT-box	CAACGG	1985	6	Hordeum vulgare	MYBHv1 binding site
ErCE69	CGTCA-motif	CGTCA	8	5	Hordeum vulgare	cis-acting regulatory element involved in the MeJA-responsiveness
ErCE69	CGTCA-motif	CGTCA	69	5	Hordeum vulgare	cis-acting regulatory element involved in the MeJA-responsiveness
[truncated: 577 more rows]
