# Supplementary material for: Genomic and Functional Analysis of Carbohydrate Esterases in the Maize Pathogen Exserohilum rostratum
Source: Microorganisms. 2025 Nov 13;13(11):2588. doi: 10.3390/microorganisms13112588 (PMC12654809; doi:10.3390/microorganisms13112588)
Supplement: Supplementary file 1 [file microorganisms-13-02588-s001.zip › Table S3. Gene ontology enrichment analysis of ErCE genes.xlsx]

## Sheet: Sheet1
Table S3. Gene ontology enrichment analysis of ErCE genes
ID	Description	out (19)	All (2926)	pvalue	p.adjust	Genes
GO:0008152	metabolic process	17	2087	0.0584831	0.292415	gene00197;gene03193;gene03537;gene04569;gene04782;gene05188;gene05239;gene05385;gene05910;gene06713;gene06868;gene07337;gene07427;gene07904;gene08347;gene08701;gene09060
GO:0071840	cellular component organization or biogenesis	3	384	0.463696	1	gene01724;gene03193;gene07427
GO:0051179	localization	1	410	0.943748	1	gene05929
GO:0009987	cellular process	7	2109	0.999729	1	gene01724;gene03193;gene03537;gene05239;gene07427;gene07904;gene09060
GO:0008150	biological_process	19	2926	1	1	gene00197;gene01724;gene03193;gene03537;gene04569;gene04782;gene05188;gene05239;gene05385;gene05910;gene05929;gene06713;gene06868;gene07337;gene07427;gene07904;gene08347;gene08701;gene09060
