# Supplementary material for: Genomic and Functional Analysis of Carbohydrate Esterases in the Maize Pathogen Exserohilum rostratum
Source: Microorganisms. 2025 Nov 13;13(11):2588. doi: 10.3390/microorganisms13112588 (PMC12654809; doi:10.3390/microorganisms13112588)
Supplement: Supplementary file 1 [file microorganisms-13-02588-s001.zip › Table S4. The primers used in this study.xlsx]

## Sheet: Sheet1
Table S4. The primers used in this study
Primer name	Sequence (5' to 3')
ErCE3-F	GTGCTTGCTGTAATGGCTCG
ErCE3-R	GGTGAGGTGGGACGTTTTCT
ErCE11-F	TACAAGCCATATTCCGCCGG
ErCE11-R	GCCGAAGCCGTAGAAGAAGT
ErCE13-F	AACTGAGGATGCGGTGACTG
ErCE13-R	CCCTGGAGATTGGATCGTCG
ErCE29-F	GGTTGTCTCTCTGTGGGTGG
ErCE29-R	TGTTTGTGGTCTCGCCGTAA
ErCE32-F	GCAACTGCAAACCTCAAGCA
ErCE32-R	CCCTGAAACAGTGCCTACGT
ErCE40-F	CATACACACCCACCGTCATCA
ErCE40-R	GAAGAAGGCAAAGAGGGACGA
ErCE71-F	GAGATGCTCGTCCCCAGATG
ErCE71-R	GCATGAGTCTCTCCAGGGTG
ErCE76-F	GTCAGTCCGGTTGTAGCACA
ErCE76-R	AAATGTCACCTTCACGCCCT
ErCE77-F	AGTTCACGTTCCCCACTGC
ErCE77-R	AGACGTGCCTCCGACAATG
ErCE82-F	ACGCAACATCCAAAACGCC
ErCE82-R	GGTTCACGCCCCAGAAAGA
GAPDH-F	TGGTATCAACGGCTTCGGTC
GAPDH-R	ATGTATGCAGCGTAGTGGGG
